# Supplementary material for: Genetic evidence for causal associations between common cell-derived signaling molecules and sleep disorders and the mediating role of metabolites
Source: Medicine (Baltimore). 2025 Sep 5;104(36):e44301. doi: 10.1097/MD.0000000000044301 (PMC12419301; doi:10.1097/MD.0000000000044301)
Supplement: Supplementary file 1 [file medi-104-e44301-s001.xlsx]

## Sheet: S1 positive SNP features
Table S1. Details of cell-derived signaling molecule regulators predicting SNPs with SD (with SNPs reaching P<1e-5).
inflammatory factor levels	SNP	exposure									Outcome									R2	F-statistics
		effect_allele.	other_allele.	beta	eaf	chr	pos	se	pval	samplesize	effect_allele.	other_allele.	beta	eaf	chr	pos	se	pval	samplesize
Eukaryotic translation initiation factor 4E-binding protein 1 levels	rs1034059	A	G	0.066	0.6982	6	158193698	0.0146	6.17e-06	14288	A	G	0.00105707	0.701773	6	157772666	0.00768968	0.890662	408074	0.0014282	20.4325
	rs10513018	A	G	-0.0875	0.8986	3	136674468	0.0197	8.93e-06	14288	A	G	-0.0173899	0.911512	3	136955626	0.0121063	0.150876	408074	0.00137884	19.7253
	rs10792025	T	C	-0.0593	0.3383	11	68921211	0.0124	1.73e-06	14727	T	C	-0.00272088	0.323903	11	69153743	0.00734231	0.710955	408074	0.00155052	22.8669
	rs10926313	A	G	-0.0884	0.8334	1	240804510	0.0175	4.39e-07	14288	A	G	0.0195706	0.795143	1	240641210	0.0086131	0.0230749	408074	0.00178272	25.5134
	rs112020430	T	C	0.1784	0.0251	4	117584424	0.0403	9.56e-06	14735	T	C	-0.0472826	0.0182417	4	116663268	0.0259247	0.0681758	408074	0.00132817	19.5939
	rs137887001	C	G	0.2235	0.9827	20	44566861	0.0486	4.25e-06	14288	C	G	0.0131915	0.985634	20	45938222	0.0288038	0.646968	408074	0.00147798	21.1457
	rs139951113	T	C	0.3201	0.0087	3	6066466	0.0722	9.27e-06	12935	T	C	-0.0426174	0.00325102	3	6024779	0.0612513	0.486567	408074	0.0015173	19.653
	rs181095999	T	C	-0.2226	0.0227	12	23923166	0.0474	2.65e-06	14736	T	C	-0.02571	0.0164759	12	23770232	0.027064	0.342128	408074	0.00149439	22.0513
	rs2731672	T	C	0.0926	0.2679	5	176842474	0.0152	1.11e-09	11783	T	C	-0.00161281	0.259788	5	177415473	0.00786847	0.837595	408074	0.00313988	37.1074
	rs2856226	T	C	-0.0995	0.8975	17	15470414	0.0214	3.33e-06	12404	T	C	-0.0187329	0.927735	17	15567100	0.013306	0.159174	408074	0.00173981	21.6147
	rs356283	T	G	0.0588	0.6475	1	80975190	0.0123	1.75e-06	14730	T	G	-0.00372923	0.744458	1	80509505	0.0078684	0.635536	408074	0.00154906	22.85
	rs3733402	A	G	-0.1305	0.5102	4	187158034	0.0116	2.32e-29	14736	A	G	0.00155507	0.575306	4	186236880	0.00692262	0.822262	408074	0.00851552	126.545
	rs5030072	T	C	0.0594	0.5711	3	186455546	0.0119	5.99e-07	14716	T	C	-0.0113527	0.590187	3	186737757	0.00696803	0.103258	408074	0.00169026	24.9127
	rs60037565	A	T	0.0772	0.8011	17	74618280	0.0172	7.18e-06	11337	A	T	-0.00722501	0.73401	17	76622198	0.00776059	0.35186	408074	0.00177382	20.1419
	rs6963617	T	C	0.0754	0.2938	7	17594314	0.0142	1.1e-07	14288	T	C	0.0211276	0.286342	7	17554690	0.0079455	0.00783574	408074	0.00196942	28.1907
	rs7490744	T	G	0.0705	0.2217	13	84976969	0.0159	9.25e-06	11783	T	G	-0.0087842	0.256955	13	84402834	0.00789453	0.26584	408074	0.00166573	19.6567
	rs76686678	T	G	0.2607	0.015	2	38198906	0.0521	5.62e-07	14730	T	G	0.00253486	0.0246176	2	37971763	0.0222782	0.909411	408074	0.00169694	25.035
	rs78948504	C	G	-0.1269	0.9352	8	3936170	0.0281	6.3e-06	11781	C	G	0.00726139	0.938785	8	4078648	0.014351	0.612868	408074	0.00172813	20.3909
Adenosine Deaminase levels	rs2299690	T	C	0.1089	0.4162	20	43273794	0.012	1.14e-19	14288	T	C	-0.00366917	0.376614	20	44645153	0.00707117	0.603836	408074	0.00573094	82.3441
	rs62319742	A	G	-0.1228	0.055	4	124581262	0.0257	1.77e-06	14730	A	G	0.0019249	0.0731416	4	123660107	0.0131856	0.883933	408074	0.00154759	22.8282
	rs73617409	A	G	-0.1313	0.2474	20	43300800	0.0164	1.18e-15	12404	A	G	0.00334543	0.246041	20	44672159	0.00808873	0.679174	408074	0.00514093	64.0873
	rs76418401	A	C	-0.907	0.9299	20	43233080	0.0214	1e-200	14727	A	C	0.0108682	0.939686	20	44604439	0.014374	0.44959	408074	0.108715	1796.09
	rs7793526	A	G	-0.0592	0.3435	7	22805608	0.0122	1.22e-06	14732	A	G	0.00111038	0.314144	7	22765989	0.00740255	0.880765	408074	0.00159576	23.5432
Artemin levels	rs10799609	T	C	-0.1321	0.0561	1	20418323	0.0293	6.53e-06	11778	T	C	0.00629876	0.0299923	1	20091830	0.020143	0.754507	408074	0.00172286	20.3234
	rs114907684	T	C	-0.3648	0.9881	16	81582982	0.0818	8.21e-06	8283	T	C	-0.016394	0.993439	16	81549377	0.042225	0.697829	408074	0.00239538	19.8837
	rs118087756	A	G	-0.4237	0.0108	6	94484664	0.094	6.56e-06	8024	A	G	-0.008657	0.00226065	6	93774946	0.0737327	0.906535	408074	0.00252564	20.312
	rs118115625	T	C	0.1703	0.0344	12	81724190	0.0362	2.55e-06	11778	T	C	0.0253521	0.0146928	12	81330411	0.0288009	0.378722	408074	0.00187554	22.1278
	rs12699544	A	G	0.0803	0.1536	7	13780997	0.0181	9.14e-06	11777	A	G	0.0242123	0.153122	7	13741372	0.00955473	0.0112746	408074	0.00166845	19.6789
	rs1329733	A	G	-0.0674	0.5323	9	92208227	0.0136	7.2e-07	11330	A	G	-0.00702749	0.505976	9	89593312	0.0068524	0.305103	408074	0.00216307	24.5564
	rs13303278	A	C	-0.0664	0.5539	1	921716	0.0144	4.01e-06	10265	A	C	-0.0140808	0.522134	1	986336	0.00688623	0.0408762	408074	0.00206706	21.2582
	rs1370215	T	C	-0.07	0.7417	18	54688939	0.0153	4.76e-06	11330	T	C	0.0187694	0.708063	18	57021708	0.00753487	0.0127383	408074	0.00184409	20.9284
	rs138311590	A	G	-0.0811	0.84	4	4424044	0.0176	4.07e-06	11758	A	G	-0.000864205	0.836577	4	4422317	0.0092661	0.925693	408074	0.0018026	21.2296
	rs141429639	A	G	-0.293	0.0147	8	53903686	0.0644	5.37e-06	11330	A	G	-0.00457071	0.0223986	8	52991126	0.0237187	0.84719	408074	0.00182365	20.696
	rs141625055	A	G	0.1852	0.0327	2	142183922	0.0418	9.4e-06	11765	A	G	-0.0120801	0.0373627	2	141426353	0.0181329	0.505283	408074	0.00166576	19.6271
	rs142585779	T	C	0.2119	0.038	9	140239588	0.0435	1.11e-06	10266	T	C	-0.00651102	0.0394668	9	137345136	0.0186404	0.726867	408074	0.00230611	23.7246
	rs142970662	A	G	0.311	0.0191	7	106961661	0.0639	1.13e-06	9834	A	G	-0.0511557	0.00980118	7	107321216	0.0351293	0.145335	408074	0.00240295	23.6827
	rs17340161	A	G	-0.0873	0.8494	5	103466564	0.0189	3.86e-06	11330	A	G	-0.00740158	0.873169	5	104130863	0.0103294	0.473649	408074	0.00187957	21.3318
	rs17491469	A	G	-0.0897	0.1327	3	189164574	0.0197	5.28e-06	11777	A	G	-0.0129288	0.132088	3	189446785	0.0101604	0.203207	408074	0.00175733	20.729
	rs3001873	T	C	-0.0852	0.1749	10	52449020	0.0185	4.12e-06	11330	T	C	-0.0105849	0.215114	10	50689260	0.00842065	0.20875	408074	0.0018685	21.206
	rs3003450	T	G	0.0632	0.6627	1	17628383	0.0137	3.97e-06	11762	T	G	0.0109718	0.657249	1	17301888	0.00721174	0.128165	408074	0.00180604	21.2774
	rs4561132	A	G	-0.0716	0.2386	10	97678022	0.0159	6.7e-06	11329	A	G	-0.00257988	0.280018	10	95918265	0.0076488	0.735897	408074	0.00178675	20.2747
	rs4740350	A	G	0.0877	0.1326	9	133454106	0.0194	6.17e-06	11778	A	G	0.00612133	0.143547	9	130578719	0.00980455	0.532407	408074	0.00173209	20.4325
	rs55885546	A	G	-0.2047	0.0245	8	19493177	0.044	3.28e-06	11778	A	G	-0.00969623	0.0425151	8	19635666	0.0171357	0.571496	408074	0.00183426	21.64
	rs62277657	A	G	0.0833	0.1972	3	111720183	0.0166	5.22e-07	11777	A	G	0.00736801	0.16687	3	112001336	0.00921574	0.423998	408074	0.00213359	25.1768
	rs6509909	C	G	-0.0881	0.8122	19	55422034	0.0176	5.57e-07	11330	C	G	-0.012647	0.788695	19	54910674	0.00841022	0.132642	408074	0.00220667	25.0524
	rs74383279	C	G	-0.1899	0.9634	8	112086697	0.0421	6.46e-06	11761	C	G	0.00218106	0.974349	8	111074468	0.0218684	0.920554	408074	0.00172699	20.3429
	rs76672219	A	C	-0.3226	0.9882	1	225057589	0.0682	2.24e-06	11291	A	C	-0.0615726	0.988585	1	224869887	0.0323863	0.057277	408074	0.00197773	22.3709
	rs77502336	C	G	0.0679	0.318	11	123394636	0.0141	1.47e-06	11775	C	G	0.000757311	0.313121	11	123523928	0.00741866	0.918692	408074	0.00196556	23.1861
	rs79259958	T	C	-0.3099	0.0147	4	40380879	0.0697	8.74e-06	9945	T	C	0.00666262	0.0235832	4	40378862	0.0231264	0.773273	408074	0.00198386	19.7647
	rs79664530	C	G	-0.3211	0.0125	1	197189391	0.0718	7.74e-06	10843	C	G	0.00177816	0.00265798	1	197220261	0.0665999	0.9787	408074	0.00184112	19.9964
	rs9496445	T	C	0.0853	0.1545	6	143047898	0.0181	2.44e-06	11768	T	C	0.0014077	0.134577	6	142726761	0.010043	0.888527	408074	0.00188373	22.2058
	rs9682166	T	C	-0.1481	0.0532	3	93520803	0.0334	9.24e-06	9453	T	C	0.0440529	0.0563956	3	93801959	0.0148081	0.00293062	408074	0.00207561	19.6574
	rs9684768	C	G	0.0692	0.626	4	156930775	0.014	7.7e-07	11330	C	G	-0.00974006	0.644643	4	156009623	0.0071722	0.174454	408074	0.00215175	24.4275
	rs9941952	T	C	0.0765	0.7151	22	25646493	0.0167	4.63e-06	11774	T	C	-0.00974232	0.74852	22	25250526	0.00794466	0.220096	408074	0.00177907	20.9805
Axin-1 levels	rs10860902	C	G	0.0659	0.7403	12	103075047	0.0149	9.74e-06	11778	C	G	0.0014587	0.735954	12	102681269	0.00780018	0.851654	408074	0.00165808	19.558
	rs11202576	A	G	-0.0767	0.7946	10	89584284	0.0172	8.22e-06	11345	A	G	0.0162107	0.810591	10	87824527	0.00873723	0.0635463	408074	0.00174972	19.8819
	rs113946880	T	C	0.1331	0.0539	11	134706712	0.0293	5.55e-06	11792	T	C	0.0248418	0.0351827	11	134836818	0.0186304	0.182399	408074	0.00174692	20.6323
	rs115455827	A	G	0.1447	0.9489	5	78787853	0.0305	2.09e-06	11792	A	G	0.00804741	0.926422	5	79492030	0.0131956	0.541958	408074	0.00190512	22.5042
	rs117097664	A	C	0.2444	0.0197	6	151334530	0.0522	2.84e-06	11345	A	C	-0.0299964	0.0182247	6	151013394	0.0257978	0.24493	408074	0.00192849	21.9172
	rs148317708	A	G	-0.212	0.0295	18	50513818	0.042	4.47e-07	10919	A	G	-0.040411	0.0101827	18	52987448	0.0345214	0.241756	408074	0.00232797	25.4738
	rs2470622	A	G	-0.1229	0.9127	8	102489704	0.0242	3.8e-07	11345	A	G	0.00989554	0.921783	8	101477476	0.0128838	0.442453	408074	0.00226821	25.7867
	rs2691530	T	C	-0.067	0.5969	7	77960243	0.0133	4.71e-07	11793	T	C	0.00057193	0.560147	7	78330926	0.00693941	0.934315	408074	0.00214728	25.373
	rs2712427	A	G	0.0626	0.4935	3	128431622	0.0134	2.99e-06	11345	A	G	0.000194051	0.466133	3	128712779	0.00693838	0.977688	408074	0.00191999	21.8204
	rs428324	T	C	0.0692	0.6047	18	77253338	0.0148	2.93e-06	10281	T	C	0.00021961	0.554927	18	79493338	0.00694298	0.974767	408074	0.00212193	21.8577
	rs7171268	T	C	0.1554	0.9514	15	81221771	0.0329	2.32e-06	11345	T	C	0.00472841	0.961419	15	80929430	0.0179936	0.792719	408074	0.00196269	22.3066
	rs72984228	A	G	-0.1557	0.9611	11	101331132	0.035	8.64e-06	11792	A	G	-0.0122678	0.957359	11	101460401	0.0170107	0.470797	408074	0.00167543	19.7864
	rs9962377	T	C	-0.0843	0.1481	18	70105531	0.0186	5.84e-06	11793	T	C	-0.0112489	0.0896785	18	72438296	0.0120374	0.35005	408074	0.0017388	20.5379
beta-nerve growth factor levels	rs10961630	C	G	0.053	0.55	9	14636946	0.0118	7.07e-06	14295	C	G	-0.00635483	0.560764	9	14636948	0.00689884	0.356975	408074	0.00140926	20.171
	rs11025264	T	C	0.1739	0.9748	11	19837758	0.0384	5.94e-06	14743	T	C	-0.0143064	0.985633	11	19816212	0.0288597	0.620092	408074	0.00138914	20.5059
	rs11404457	CT	C	-0.0672	0.209	2	227016311	0.015	7.46e-06	11336	CT	C	0.00148866	0.232192	2	226151595	0.00813497	0.854801	408074	0.00176737	20.0669
	rs117164089	T	C	-0.271	0.014	19	43780396	0.0565	1.61e-06	13421	T	C	0.0473375	0.00406794	19	43276244	0.0556926	0.395337	408074	0.00171125	23.0026
	rs12188775	T	G	0.1213	0.9435	5	132971762	0.0247	9.06e-07	14737	T	G	0.0058899	0.948284	5	133636071	0.01558	0.705399	408074	0.00163384	24.114
	rs12259196	A	G	-0.075	0.1928	10	89839430	0.0148	4.03e-07	13244	A	G	-0.00450474	0.149958	10	88079673	0.00962679	0.639829	408074	0.00193526	25.6764
	rs12533747	A	G	0.1389	0.0802	7	30944899	0.0276	4.84e-07	14295	A	G	-0.0202629	0.0647861	7	30905284	0.0141895	0.153286	408074	0.00176862	25.3236
	rs12539643	C	G	0.1867	0.966	7	151019021	0.0408	4.74e-06	11344	C	G	0.0149419	0.95083	7	151321935	0.015879	0.346712	408074	0.00184247	20.9359
	rs13058191	C	G	-0.2164	0.0256	22	49775973	0.0467	3.59e-06	14295	C	G	-0.0166858	0.0136625	22	49380054	0.0298407	0.576052	408074	0.00149984	21.4694
	rs140072192	A	G	0.2773	0.0196	16	3327943	0.0602	4.1e-06	11925	A	G	-0.00405709	0.00390005	16	3277943	0.0570736	0.94333	408074	0.00177614	21.2146
	rs140882208	T	C	-0.1722	0.0258	17	47365286	0.0388	9.07e-06	14731	T	C	-0.00079886	0.0275895	17	49287924	0.0208565	0.969446	408074	0.00133533	19.6945
	rs148834134	T	C	0.2541	0.0235	21	43942626	0.0556	4.87e-06	13421	T	C	0.0135794	0.0046025	21	42522516	0.0512424	0.791006	408074	0.00155382	20.8831
	rs149439201	G	GT	0.1719	0.9639	12	14011469	0.0383	7.18e-06	10894	G	GT	0.0535192	0.977189	12	13858535	0.0231677	0.0208833	408074	0.00184571	20.1407
	rs17647697	A	C	-0.1617	0.9727	7	130302087	0.0352	4.35e-06	14741	A	C	0.0052585	0.974399	7	130617216	0.0217856	0.809265	408074	0.00142951	21.0997
	rs17689534	A	G	0.2208	0.0229	4	166807640	0.0462	1.76e-06	13421	A	G	-0.118369	0.00368227	4	165886488	0.057043	0.0379796	408074	0.00169899	22.8375
	rs183185212	A	C	-0.2977	0.9883	11	9434918	0.0657	5.86e-06	13808	A	C	0.0182805	0.983196	11	9413371	0.0269875	0.498173	408074	0.00148474	20.5288
	rs1878359	A	G	0.0626	0.719	8	122948812	0.0126	6.76e-07	14740	A	G	0.00445809	0.687859	8	121936573	0.00745607	0.549898	408074	0.0016718	24.6802
	rs2237172	A	G	0.0619	0.7375	6	16601587	0.0136	5.33e-06	14295	A	G	-0.0056397	0.724611	6	16601356	0.00773522	0.465944	408074	0.00144707	20.713
	rs3128517	T	C	-0.0775	0.4965	9	90362040	0.0118	5.11e-11	14295	T	C	0.00611652	0.470543	9	87747125	0.00688987	0.374673	408074	0.00300848	43.1299
	rs34043924	T	TA	0.0683	0.7798	1	59543117	0.015	5.28e-06	11331	T	TA	-0.00438071	0.798402	1	59077445	0.00855403	0.608566	408074	0.0018264	20.7292
	rs34559191	T	C	0.0607	0.3088	19	16434937	0.0124	9.82e-07	13675	T	C	-0.00551986	0.297173	19	16324126	0.00751667	0.462736	408074	0.00174923	23.9591
	rs397081	T	C	0.1203	0.9514	6	32192617	0.0262	4.4e-06	14743	T	C	0.0122339	0.965156	6	32224840	0.0186648	0.512177	408074	0.00142798	21.08
	rs4017	T	C	-0.1187	0.9491	4	164064099	0.0258	4.21e-06	14742	T	C	0.0182901	0.974148	4	163142947	0.0216635	0.398513	408074	0.00143378	21.1643
	rs4087847	T	G	-0.1546	0.0301	18	2455418	0.0343	6.57e-06	14743	T	G	-0.0112268	0.0628526	18	2455419	0.0141833	0.428625	408074	0.00137609	20.3129
	rs4899264	C	G	-0.055	0.5283	14	69285337	0.0117	2.59e-06	14295	C	G	0.00176746	0.514401	14	68818620	0.00685685	0.796588	408074	0.00154347	22.0949
	rs4980184	T	C	0.2352	0.9836	10	125058869	0.0521	6.35e-06	14295	T	C	0.0579461	0.992877	10	123299353	0.0405628	0.153132	408074	0.00142363	20.3769
	rs62092633	T	C	-0.1249	0.1005	18	55441626	0.0259	1.42e-06	11344	T	C	0.0143045	0.141102	18	57774394	0.00998263	0.151877	408074	0.00204583	23.2514
	rs62494116	T	C	0.0578	0.6636	8	13332042	0.0117	7.81e-07	14729	T	C	-0.011341	0.698138	8	13474533	0.00746942	0.128932	408074	0.00165421	24.402
	rs6328	A	C	-0.0797	0.3498	1	115829943	0.0122	6.46e-11	13224	A	C	-0.0136922	0.328837	1	115287322	0.00729752	0.0606164	408074	0.00321688	42.6708
	rs7149605	A	G	0.0862	0.0949	14	94854041	0.0195	9.85e-06	14731	A	G	-0.026351	0.0829074	14	94387704	0.0125042	0.0350849	408074	0.00132476	19.5383
	rs72673086	A	G	0.0584	0.3152	4	96824143	0.0126	3.57e-06	12858	A	G	-0.0071419	0.35778	4	95902992	0.00714603	0.31759	408074	0.00166796	21.4791
	rs73782207	A	G	0.0925	0.0825	6	150452471	0.0205	6.42e-06	14734	A	G	-0.00478839	0.122903	6	150131335	0.010485	0.647893	408074	0.00137992	20.3571
	rs74639669	A	T	-0.1748	0.0281	18	5679360	0.0386	5.94e-06	14733	A	T	-0.0160559	0.0186233	18	5679361	0.0254587	0.52826	408074	0.00138999	20.5045
	rs77493302	T	C	0.0853	0.8904	6	838092	0.0185	4.01e-06	14743	T	C	0.00146207	0.887118	6	838092	0.0108743	0.893046	408074	0.00143994	21.2567
	rs78167655	T	C	-0.1646	0.0262	4	119266088	0.0365	6.5e-06	14743	T	C	0.00315235	0.0159474	4	118344933	0.0276802	0.909329	408074	0.00137749	20.3336
	rs9479501	T	G	0.0629	0.2135	6	153400418	0.0137	4.41e-06	14729	T	G	-0.00187072	0.216913	6	153079283	0.00833833	0.822484	408074	0.00142911	21.0766
	rs9599159	T	C	-0.175	0.9756	13	67428046	0.0387	6.13e-06	14730	T	C	0.0249689	0.975716	13	66853914	0.0225682	0.268566	408074	0.00138627	20.4454
Caspase 8 levels	rs10024203	A	C	0.0922	0.094	4	5786594	0.0203	5.58e-06	14735	A	C	-0.00037216	0.133657	4	5784867	0.0101001	0.970607	408074	0.00139802	20.6258
	rs1032417	C	G	-0.0858	0.1545	12	62645486	0.0165	1.99e-07	14296	C	G	-0.0137019	0.123865	12	62251705	0.0104417	0.189443	408074	0.00188787	27.0362
	rs1034059	A	G	0.0681	0.6981	6	158193698	0.0145	2.65e-06	14296	A	G	0.00105707	0.701773	6	157772666	0.00768968	0.890662	408074	0.00154054	22.0545
	rs111764025	C	G	0.1095	0.9304	8	5557775	0.0238	4.21e-06	14731	C	G	-0.00141048	0.947576	8	5700253	0.0154844	0.927421	408074	0.00143489	21.1649
	rs11216018	A	G	-0.0539	0.3708	11	98455719	0.0121	8.41e-06	14296	A	G	-0.00680974	0.368847	11	98584989	0.00709772	0.337343	408074	0.00138609	19.8402
	rs11695193	A	T	-0.0806	0.1582	2	231090015	0.0162	6.51e-07	14743	A	T	0.0131229	0.108976	2	230225300	0.010999	0.232829	408074	0.0016762	24.7503
	rs11709039	T	C	0.0781	0.856	3	152332673	0.0168	3.34e-06	14743	T	C	0.0106246	0.880296	3	152614884	0.0105634	0.314515	408074	0.00146373	21.6085
	rs12073499	A	C	-0.0812	0.8466	1	157270515	0.0167	1.16e-06	14295	A	C	-0.0067782	0.812177	1	157300725	0.00877513	0.439859	408074	0.00165112	23.6384
	rs13188908	T	C	0.0668	0.1902	5	179923576	0.015	8.45e-06	14736	T	C	-0.00720443	0.227069	5	180496576	0.00818806	0.378929	408074	0.00134402	19.8295
	rs137887001	C	G	0.2318	0.9827	20	44566861	0.0486	1.85e-06	14296	C	G	0.0131915	0.985634	20	45938222	0.0288038	0.646968	408074	0.00158873	22.7454
	rs140844269	C	G	-0.3615	0.0099	11	63817395	0.0776	3.19e-06	12330	C	G	-0.0222012	0.011254	11	64049923	0.0330873	0.502228	408074	0.00175698	21.6982
	rs1467702	A	G	-0.0962	0.0863	10	129961901	0.0215	7.66e-06	14743	A	G	0.00939983	0.0760969	10	128163637	0.0130262	0.470534	408074	0.00135612	20.0177
	rs148608719	A	G	0.3474	0.0145	5	180339648	0.0683	3.65e-07	12745	A	G	-0.00281839	0.0344132	5	180912648	0.0196235	0.885798	408074	0.0020258	25.8672
	rs187405204	T	C	0.4195	0.9851	7	61833768	0.0912	4.23e-06	6257	T	C	0.0243225	0.987856	7	62263786	0.0316898	0.442773	408074	0.00337009	21.1512
	rs2411067	A	G	-0.0706	0.685	17	75033876	0.0157	6.9e-06	11345	A	G	-0.00419809	0.689929	17	77037794	0.00744378	0.572772	408074	0.00177923	20.2178
	rs34154371	T	C	-0.2016	0.9714	1	2338015	0.0422	1.78e-06	13232	T	C	0.00705464	0.98559	1	2406576	0.0288495	0.806818	408074	0.0017218	22.8187
	rs56097553	A	G	0.1384	0.0405	12	82467039	0.0312	9.17e-06	14744	A	G	-0.0455718	0.0192776	12	82073260	0.02494	0.0676612	408074	0.00133281	19.6745
	rs56328050	C	G	-0.1987	0.8696	2	202164805	0.0173	1.56e-30	14743	C	G	0.00123209	0.894543	2	201300082	0.0111852	0.912288	408074	0.00886848	131.9
	rs7146962	T	C	-0.0613	0.7483	14	54145317	0.0135	5.61e-06	14295	T	C	0.00410535	0.802548	14	53678599	0.00863854	0.634619	408074	0.00144027	20.6154
	rs7287303	T	C	0.0985	0.1249	22	48714112	0.0222	9.12e-06	11791	T	C	0.0130273	0.156199	22	48318300	0.00952735	0.171513	408074	0.00166683	19.6831
	rs73306603	T	C	0.2044	0.978	10	84027526	0.0412	7.01e-07	14741	T	C	0.00756131	0.993194	10	82267770	0.0420821	0.857404	408074	0.00166692	24.6098
	rs7418913	A	G	-0.0614	0.2714	1	203643268	0.0138	8.62e-06	14296	A	G	0.00857429	0.220387	1	203674140	0.0082881	0.300888	408074	0.00138281	19.7933
	rs78449258	A	G	-0.2001	0.9804	9	22742536	0.0428	2.94e-06	14744	A	G	0.00933698	0.992089	9	22742537	0.0387449	0.809566	408074	0.00148029	21.8548
Eotaxin levels	rs10911109	A	G	-0.0767	0.1696	1	172117232	0.0172	8.22e-06	11774	A	G	0.0113316	0.200196	1	172148092	0.00856351	0.185753	408074	0.00168607	19.882
	rs114744647	T	C	0.2107	0.9774	16	24006879	0.0451	2.99e-06	14730	T	C	-0.0452135	0.983176	16	23995558	0.0267662	0.0911801	408074	0.00147955	21.8231
	rs12075	A	G	0.0749	0.5547	1	159175354	0.0114	5.03e-11	14731	A	G	-0.00773373	0.532498	1	159205564	0.00688443	0.261282	408074	0.0029218	43.1613
	rs12453306	C	G	-0.1089	0.9022	17	77253324	0.0244	8.08e-06	11335	C	G	-0.0132846	0.902903	17	79257242	0.011666	0.254812	408074	0.00175425	19.9159
	rs139476527	T	G	0.2826	0.0125	20	49033630	0.0606	3.11e-06	12933	T	G	0.0710261	0.00162033	20	50417093	0.0891996	0.425881	408074	0.00167869	21.7436
	rs139597204	A	C	-0.3374	0.0128	4	104507060	0.0714	2.3e-06	12303	A	C	-0.0453004	0.00399031	4	103585903	0.0579327	0.434245	408074	0.00181174	22.3266
	rs140965534	T	C	-0.2283	0.0172	8	49300287	0.0514	8.93e-06	14238	T	C	-0.0510305	0.0145365	8	48387727	0.0288957	0.0773909	408074	0.00138368	19.7253
	rs148554043	T	C	0.4043	0.0083	3	175964549	0.0898	6.72e-06	11726	T	C	0.0319543	0.0286481	3	176246761	0.0209496	0.127187	408074	0.00172566	20.2666
	rs151240414	A	G	0.2299	0.0222	5	130672061	0.0508	6.02e-06	11335	A	G	-0.0682927	0.00904395	5	131336368	0.0361616	0.0589536	408074	0.00180362	20.4774
	rs1564995	A	G	-0.0609	0.6155	11	24773107	0.0131	3.34e-06	14286	A	G	-0.00388039	0.557936	11	24751561	0.00697579	0.578029	408074	0.00151051	21.6088
	rs170520	A	G	0.0554	0.3264	18	38337850	0.0125	9.34e-06	14285	A	G	0.011357	0.298806	18	40757886	0.00748755	0.129322	408074	0.00137316	19.6399
	rs2112920	C	G	0.0817	0.8362	19	37955248	0.016	3.29e-07	14286	C	G	-0.00887195	0.835254	19	37464346	0.00926708	0.338384	408074	0.0018218	26.0701
	rs2201150	T	C	0.0785	0.3561	3	46258902	0.0123	1.75e-10	14286	T	C	0.00601445	0.383214	3	46217411	0.00707596	0.395335	408074	0.00284303	40.7257
	rs2228467	T	C	-0.3316	0.9289	3	42906116	0.0225	3.69e-49	14733	T	C	-0.00799014	0.923731	3	42864624	0.012929	0.536574	408074	0.0145284	217.173
	rs34536806	T	G	0.1017	0.9023	11	95274487	0.0208	1.01e-06	14286	T	G	-0.00627602	0.92889	11	95541323	0.0134917	0.641805	408074	0.00167062	23.9031
	rs35543857	A	G	-0.1138	0.9282	12	105757994	0.0244	3.1e-06	14286	A	G	-0.00913403	0.906104	12	105364216	0.0117917	0.438568	408074	0.00152031	21.7492
	rs55843637	C	G	0.0555	0.5296	18	1508223	0.0121	4.5e-06	14286	C	G	0.00529255	0.506169	18	1508222	0.00688853	0.442301	408074	0.0014705	21.0356
	rs6894241	A	C	-0.0656	0.2333	5	118058126	0.0137	1.68e-06	14715	A	C	-0.0112431	0.239553	5	118722431	0.00803411	0.161688	408074	0.00155572	22.9249
	rs73171545	A	G	-0.0861	0.1199	22	45003109	0.0187	4.14e-06	14286	A	G	0.000374787	0.115203	22	44607229	0.0107571	0.972207	408074	0.00148173	21.1964
	rs73209015	A	T	-0.0913	0.1104	8	11700967	0.0189	1.36e-06	14728	A	T	-0.00474572	0.100423	8	11843458	0.011413	0.677545	408074	0.00158193	23.3324
	rs757973	A	G	0.2002	0.09	7	75495667	0.0205	1.58e-22	14713	A	G	0.00645547	0.069063	7	75866349	0.0135988	0.634995	408074	0.0064404	95.3589
	rs79432525	T	G	0.1929	0.9754	10	128183195	0.0422	4.85e-06	14247	T	G	0.0197231	0.990974	10	126494626	0.0360639	0.584452	408074	0.00146447	20.8919
	rs79684468	T	C	0.1502	0.0433	3	43179320	0.0303	7.16e-07	14286	T	C	0.0105075	0.0435918	3	43137828	0.0167912	0.531462	408074	0.00171711	24.5694
	rs79722574	T	C	-0.1215	0.167	17	32619052	0.0156	6.78e-15	14720	T	C	-0.00523091	0.140411	17	34292033	0.0098934	0.596994	408074	0.00410402	60.6519
	rs8068185	T	C	0.0732	0.8434	17	12248581	0.016	4.76e-06	14727	T	C	-0.00232346	0.869379	17	12345264	0.010156	0.819043	408074	0.00141923	20.9278
	rs9303380	A	G	0.1213	0.0494	17	54117492	0.0272	8.21e-06	14286	A	G	0.018009	0.0419785	17	56040131	0.0171569	0.293872	408074	0.00139017	19.8849
	rs9940390	T	C	-0.0818	0.7358	16	80051931	0.0133	7.73e-10	14286	T	C	-0.0217402	0.68522	16	80018034	0.0073739	0.00319566	408074	0.00264085	37.8218
	rs9976282	A	G	-0.1678	0.0333	21	39593226	0.0345	1.15e-06	14722	A	G	0.014481	0.0203675	21	38221304	0.0243742	0.552437	408074	0.00160428	23.653
C-C motif chemokine 19 levels	rs10242459	A	G	0.0729	0.8219	7	3911280	0.0154	2.2e-06	14729	A	G	0.00968801	0.844659	7	3871648	0.00944663	0.305103	408074	0.00151908	22.4055
	rs111317412	A	C	-0.1236	0.9429	14	48619204	0.0274	6.45e-06	14288	A	C	-0.0145163	0.965793	14	48150001	0.0191378	0.448143	408074	0.00142215	20.3458
	rs11174279	A	T	-0.0694	0.1741	12	62401393	0.0156	8.64e-06	14730	A	T	0.00622555	0.200886	12	62007612	0.00854582	0.466314	408074	0.00134179	19.7884
	rs113139367	A	C	-0.2101	0.021	2	66609925	0.043	1.03e-06	14242	A	C	0.00360336	0.0300302	2	66382793	0.0200746	0.857546	408074	0.00167347	23.8701
	rs113539352	C	G	0.4485	0.992	3	58516854	0.0922	1.15e-06	11439	C	G	0.109594	0.999464	3	58531127	0.162668	0.500486	408074	0.00206432	23.6585
	rs115109204	T	C	0.3784	0.0116	5	23807519	0.0842	6.99e-06	10795	T	C	-0.0319478	0.00448692	5	23807410	0.0518708	0.537954	408074	0.00186743	20.1928
	rs11574915	A	C	-0.1464	0.8639	9	34710084	0.017	7.19e-18	14733	A	C	0.00922237	0.845815	9	34710087	0.00948369	0.330829	408074	0.00500855	74.1524
	rs11877886	A	G	-0.1065	0.0669	18	69226577	0.0239	8.35e-06	14722	A	G	0.00392869	0.081962	18	71559341	0.012536	0.753982	408074	0.00134695	19.8538
	rs11961362	T	C	-0.1185	0.0713	6	81004579	0.0264	7.17e-06	12851	T	C	-0.00167486	0.0827976	6	80294862	0.0124113	0.892654	408074	0.00156535	20.1447
	rs12521515	A	T	0.086	0.861	5	123121314	0.0192	7.49e-06	11780	A	T	0.00522485	0.831628	5	123785620	0.00916948	0.568807	408074	0.00170024	20.0595
	rs13010492	C	G	-0.0803	0.4754	2	204776176	0.0123	6.65e-11	13422	C	G	0.00716987	0.365801	2	203911453	0.00712356	0.314175	408074	0.00316539	42.6144
	rs13212719	A	G	0.0671	0.8005	6	133835436	0.015	7.7e-06	14288	A	G	0.0275387	0.853378	6	133514298	0.00974616	0.00471933	408074	0.00139857	20.0079
	rs1328133	A	T	0.3112	0.01	6	9710127	0.0695	7.55e-06	13422	A	T	-0.0287835	0.00479985	6	9709894	0.0500526	0.565248	408074	0.00149157	20.0468
	rs138108512	A	G	-0.2939	0.0119	14	76855291	0.0616	1.83e-06	13422	A	G	0.133182	0.00562622	14	76388948	0.0447843	0.00294083	408074	0.00169311	22.76
	rs138440733	A	G	-0.1724	0.0585	22	17731243	0.036	1.68e-06	12404	A	G	-0.00968255	0.0625203	22	17250353	0.0146316	0.508128	408074	0.00184546	22.9298
	rs138618048	A	G	-0.2066	0.0209	14	100142541	0.046	7.08e-06	14247	A	G	-0.0242016	0.00885397	14	99676204	0.0368105	0.510882	408074	0.00141386	20.169
	rs1415763	C	G	0.0757	0.1687	6	125027776	0.0157	1.42e-06	14731	C	G	-0.0105023	0.196778	6	124706630	0.00864859	0.224621	408074	0.00157571	23.2452
	rs147708384	T	C	-0.2707	0.0151	17	14918425	0.0574	2.4e-06	13801	T	C	0.0224393	0.00603273	17	15015108	0.0452955	0.620319	408074	0.00160895	22.2377
	rs2070746	T	G	-0.0575	0.307	19	52249702	0.0128	7.05e-06	14288	T	G	0.0184867	0.286947	19	51746449	0.00757791	0.0147058	408074	0.00141036	20.1769
	rs34791102	A	G	0.1238	0.0534	9	35612978	0.0265	2.99e-06	14735	A	G	0.0294329	0.0276246	9	35612981	0.0209222	0.159494	408074	0.00147896	21.8218
	rs374784992	A	G	0.1335	0.9401	4	119585039	0.0298	7.47e-06	11760	A	G	0.00672887	0.924156	4	118663884	0.01304	0.605841	408074	0.00170366	20.0658
	rs3792790	A	C	0.0551	0.4736	5	150442171	0.012	4.4e-06	14288	A	C	0.000521857	0.454601	5	151062610	0.00689691	0.939685	408074	0.00147343	21.0805
	rs4356912	T	C	-0.0592	0.6909	4	7444846	0.0133	8.54e-06	14288	T	C	0.00368882	0.71492	4	7443119	0.00760375	0.627583	408074	0.00138474	19.8098
	rs454265	A	G	-0.0561	0.6505	8	81339142	0.0124	6.06e-06	14728	A	G	-0.00099836	0.68129	8	80426907	0.00736299	0.892144	408074	0.00138783	20.4655
	rs4554017	T	C	0.0596	0.3904	4	145124024	0.0122	1.03e-06	14288	T	C	0.00191425	0.436887	4	144202871	0.00692515	0.782226	408074	0.00166754	23.8623
	rs4766578	A	T	-0.0801	0.5095	12	111904371	0.0132	1.29e-09	11785	A	T	-0.00496806	0.57008	12	111466567	0.00693012	0.473449	408074	0.00311482	36.8166
	rs4907572	A	G	-0.0671	0.2653	13	113647321	0.0137	9.69e-07	14722	A	G	0.00737123	0.281866	13	112993007	0.00763177	0.334113	408074	0.00162678	23.9853
	rs62292952	T	G	0.2346	0.8822	3	132200719	0.0185	7.53e-37	14728	T	G	-0.00338266	0.869884	3	132481875	0.0102136	0.7405	408074	0.0108007	160.788
	rs6486995	A	T	-0.0697	0.2452	12	19813981	0.0135	2.43e-07	14735	A	T	-0.00709492	0.244029	12	19661047	0.00797402	0.373598	408074	0.00180577	26.6526
	rs6535499	T	C	-0.1216	0.0583	4	76428761	0.0272	7.8e-06	14288	T	C	-0.0180899	0.03569	4	75503551	0.0185188	0.32865	408074	0.00139685	19.9834
	rs6870560	T	C	0.0863	0.8559	5	174187919	0.0169	3.28e-07	14732	T	C	-0.01308	0.838974	5	174760916	0.00932846	0.160867	408074	0.00176693	26.0729
	rs7185085	T	C	-0.3558	0.9931	16	82146285	0.0803	9.38e-06	12291	T	C	-0.00967454	0.999034	16	82112680	0.111945	0.931131	408074	0.00159478	19.6295
	rs73257451	T	C	-0.3645	0.989	8	61418130	0.0756	1.43e-06	11337	T	C	-0.0571394	0.978474	8	60505571	0.0238632	0.0166452	408074	0.00204627	23.2421
	rs74764632	A	T	0.1349	0.9557	16	57300587	0.0294	4.47e-06	14734	A	T	0.0186163	0.937781	16	57266675	0.0142629	0.191816	408074	0.00142688	21.0509
	rs7595241	C	G	0.0615	0.6941	2	7425475	0.013	2.24e-06	14288	C	G	-0.00410395	0.650665	2	7285344	0.00719991	0.568677	408074	0.00156391	22.377
	rs76295077	T	C	0.0928	0.8962	13	23257952	0.0208	8.14e-06	14288	T	C	0.00241138	0.904773	13	22683813	0.0116854	0.836511	408074	0.00139121	19.9025
	rs79086127	T	C	-0.2096	0.0195	4	123839263	0.045	3.2e-06	14247	T	C	0.0574486	0.00503273	4	122918108	0.0486937	0.238082	408074	0.00152045	21.6918
	rs9469127	C	G	-0.4884	0.9365	6	32444093	0.0277	1.41e-69	14735	C	G	0.0129096	0.903309	6	32476316	0.0116141	0.266331	408074	0.0206621	310.837
C-C motif chemokine 20 levels	rs10207134	T	C	-0.0996	0.326	2	228661828	0.0128	7.18e-15	14287	T	C	0.00116041	0.229618	2	227797112	0.00815631	0.886866	408074	0.00422008	60.5394
	rs1027232	A	C	0.1072	0.0762	15	40077948	0.0238	6.66e-06	14730	A	C	0.0126733	0.151498	15	39785747	0.00957946	0.185847	408074	0.00137542	20.2851
	rs10837780	T	C	0.1191	0.9413	11	42142787	0.026	4.63e-06	14288	T	C	0.0169246	0.944214	11	42121237	0.0150172	0.259735	408074	0.00146645	20.9805
	rs111674022	T	C	-0.0953	0.0967	1	238606022	0.0208	4.61e-06	14288	T	C	0.0198602	0.0905882	1	238442722	0.0120052	0.0980663	408074	0.00146707	20.9893
	rs11242693	T	C	0.0637	0.3674	6	1448190	0.0135	2.38e-06	12404	T	C	-0.00822207	0.433951	6	1447955	0.00694817	0.236673	408074	0.00179172	22.2608
	rs1129474	T	C	0.0573	0.5396	8	22584718	0.012	1.8e-06	14288	T	C	-0.000630405	0.548044	8	22727205	0.00690105	0.927215	408074	0.00159325	22.7974
	rs11582772	T	C	0.2585	0.9859	1	32260562	0.0548	2.39e-06	14243	T	C	-0.0184976	0.995547	1	31794961	0.0524854	0.724513	408074	0.00155984	22.2484
	rs117753190	C	G	-0.185	0.9688	17	67136325	0.0359	2.56e-07	14243	C	G	0.0245987	0.989295	17	69140184	0.0333205	0.460366	408074	0.00186099	26.5518
	rs117900576	C	G	-0.2256	0.9694	17	72761195	0.0429	1.45e-07	13224	C	G	0.0471876	0.989833	17	74765056	0.0344712	0.171031	408074	0.00208686	27.6502
	rs118164045	T	C	0.1297	0.9526	14	92792639	0.0289	7.19e-06	14288	T	C	-0.0260128	0.959022	14	92326295	0.017324	0.133213	408074	0.00140767	20.1383
	rs13049624	A	G	-0.1315	0.9476	21	44005002	0.0276	1.89e-06	14288	A	G	0.0102431	0.928851	21	42584892	0.0133611	0.443301	408074	0.00158625	22.6972
	rs13185268	T	C	0.1091	0.9296	5	133019542	0.0239	5e-06	14724	T	C	-0.0227232	0.917704	5	133683851	0.0125355	0.0698747	408074	0.00141323	20.8351
	rs151092565	T	C	-0.1512	0.0376	14	94625543	0.0328	4.03e-06	14728	T	C	-0.0312682	0.0249216	14	94159206	0.0219644	0.154566	408074	0.00144074	21.247
	rs2003431	A	T	-0.1602	0.0632	14	106782532	0.0344	3.21e-06	9786	A	T	0.0047614	0.0479248	14	106326275	0.0168763	0.77784	408074	0.00221127	21.683
	rs2796032	T	C	0.0636	0.3159	9	115519904	0.0127	5.5e-07	14718	T	C	0.0069902	0.320425	9	112757624	0.0073372	0.340738	408074	0.00170106	25.0754
	rs34729167	T	C	0.0801	0.136	6	162943133	0.0179	7.65e-06	14288	T	C	-0.00358457	0.197955	6	162522101	0.00861555	0.677367	408074	0.00139952	20.0216
	rs348389	T	C	-0.055	0.3574	19	6535637	0.0124	9.19e-06	14288	T	C	0.00409216	0.353504	19	6535626	0.00723827	0.571835	408074	0.00137503	19.6708
	rs35757792	A	T	-0.053	0.4995	3	45157203	0.0119	8.44e-06	14720	A	T	0.011847	0.497835	3	45115711	0.00693006	0.0873554	408074	0.00134575	19.8335
	rs35833676	T	C	0.0804	0.1452	21	32961256	0.0166	1.28e-06	14732	T	C	0.00425112	0.124378	21	31588943	0.0103989	0.682683	408074	0.0015898	23.4551
	rs3798304	C	G	-0.0624	0.7473	6	167363434	0.0138	6.13e-06	14287	C	G	0.0135864	0.759882	6	166949946	0.00807046	0.0922848	408074	0.00142906	20.4433
	rs41302923	A	G	0.1939	0.9774	10	127693479	0.0414	2.82e-06	14726	A	G	0.00916333	0.973213	10	126004910	0.0213388	0.667618	408074	0.00148739	21.9329
	rs4981022	A	G	0.0635	0.6933	12	104149874	0.0128	7.02e-07	14721	A	G	0.00526299	0.682653	12	103756096	0.00741224	0.477679	408074	0.00166903	24.6076
	rs55891514	T	C	0.0955	0.9122	5	40408939	0.0213	7.34e-06	14735	T	C	-0.0374518	0.956762	5	40408837	0.0168451	0.0261951	408074	0.0013624	20.0997
	rs5769672	T	G	-0.1184	0.9406	22	49877754	0.0257	4.09e-06	14732	T	G	0.0125924	0.980459	22	49484105	0.0249312	0.613498	408074	0.00143863	21.2216
	rs61945278	T	C	-0.2	0.028	13	24524337	0.0451	9.22e-06	13386	T	C	0.0105881	0.023275	13	23950198	0.0234102	0.651063	408074	0.00146696	19.6626
	rs62456601	T	C	0.0611	0.6697	7	55791153	0.0137	8.2e-06	12836	T	C	-0.00109269	0.6009	7	55723460	0.00703202	0.876516	408074	0.00154717	19.8872
	rs6420556	T	C	-0.0736	0.1755	18	56487606	0.0158	3.19e-06	14288	T	C	-0.00301914	0.178403	18	58820374	0.00895636	0.736046	408074	0.00151639	21.696
	rs6498925	A	T	-0.0568	0.6585	16	63795821	0.0125	5.52e-06	14729	A	T	-0.0139805	0.643943	16	63761917	0.00716852	0.0511446	408074	0.00139989	20.6451
	rs73072893	A	G	0.2057	0.9739	12	19657540	0.0422	1.09e-06	13230	A	G	-0.000939302	0.965531	12	19504606	0.0187703	0.960089	408074	0.00179269	23.7563
	rs742493	T	C	0.1459	0.883	6	40998167	0.0185	3.11e-15	14735	T	C	-0.0156708	0.903299	6	41030428	0.0116416	0.178269	408074	0.00420327	62.1882
	rs748503	T	C	-0.0722	0.1993	10	73509465	0.0162	8.32e-06	14288	T	C	-0.00292293	0.287849	10	71749708	0.00771687	0.704859	408074	0.00138826	19.8602
	rs7749768	T	G	-0.0622	0.754	6	107477601	0.0138	6.57e-06	14709	T	G	-0.011357	0.807144	6	107156397	0.00875968	0.1948	408074	0.00137924	20.3125
	rs9274623	T	G	-0.076	0.215	6	32635998	0.0148	2.82e-07	14288	T	G	0.000819822	0.141351	6	32668221	0.00985265	0.933686	408074	0.00184218	26.3659
	rs9357723	A	G	0.0522	0.4744	6	51953097	0.0116	6.8e-06	14735	A	G	-0.00291441	0.460877	6	52088299	0.00691087	0.673234	408074	0.00137239	20.2473
C-C motif chemokine 23 levels	rs1001495	T	C	0.0983	0.9113	2	241647342	0.0215	4.83e-06	13650	T	C	0.00873791	0.907294	2	240707925	0.0118195	0.459739	408074	0.00152909	20.901
	rs11017721	A	G	0.0971	0.1154	10	132905425	0.0186	1.79e-07	14288	A	G	-0.00330165	0.101181	10	131107162	0.0114036	0.772179	408074	0.00190377	27.2491
	rs113959305	T	C	-0.1397	0.0559	22	51076281	0.0285	9.5e-07	13224	T	C	-0.036224	0.0316933	22	50637853	0.0204486	0.0764821	408074	0.00181364	24.0236
	rs116683909	A	G	-0.21	0.0278	3	14445911	0.0426	8.24e-07	14724	A	G	0.0495441	0.0272007	3	14404403	0.0213659	0.0204038	408074	0.0016477	24.2974
	rs117639761	A	C	-0.3246	0.9561	17	34195180	0.0413	3.85e-15	14736	A	C	0.0247537	0.979049	17	35868176	0.0239997	0.302345	408074	0.00417446	61.7644
	rs12103669	A	G	-0.1778	0.0234	17	47298101	0.0402	9.74e-06	14734	A	G	-0.0538391	0.0086212	17	49220739	0.0368541	0.14405	408074	0.00132591	19.5593
	rs12204524	C	G	0.1164	0.9291	6	86144743	0.0237	9.04e-07	14727	C	G	-0.00630767	0.950021	6	85435025	0.0158292	0.690273	408074	0.00163525	24.1185
	rs12949647	A	G	-0.0643	0.7287	17	21386459	0.0137	2.69e-06	14288	A	G	0.0138298	0.700988	17	21483148	0.00749618	0.0650489	408074	0.00153936	22.0252
	rs143566774	A	G	0.1738	0.0369	17	34276072	0.0372	2.98e-06	14288	A	G	0.0352236	0.0270975	17	35949068	0.0215284	0.101809	408074	0.00152538	21.8249
	rs146074782	A	G	-0.3061	0.0116	1	203441260	0.0626	1.01e-06	12935	A	G	-0.00641181	0.0115156	1	203472132	0.0323647	0.842958	408074	0.00184506	23.9062
	rs17092563	C	G	-0.202	0.9774	10	116653091	0.0445	5.64e-06	14733	C	G	0.040484	0.990843	10	114893332	0.0362167	0.26364	408074	0.00139664	20.6027
	rs17735284	A	T	0.0927	0.0922	11	84372512	0.0202	4.45e-06	14725	A	T	0.00547171	0.0573063	11	84661469	0.0147868	0.711353	408074	0.00142817	21.0571
	rs1926742	A	G	0.0574	0.3093	10	18295482	0.0125	4.39e-06	14725	A	G	-0.000288843	0.314324	10	18006553	0.00738779	0.968813	408074	0.00142997	21.0836
	rs2263318	A	G	-0.1027	0.0765	6	31432006	0.0232	9.57e-06	14735	A	G	-0.00108407	0.0136104	6	31464229	0.0297666	0.970948	408074	0.00132812	19.5932
	rs2870238	T	C	0.0574	0.4869	4	77373079	0.0114	4.78e-07	14736	T	C	0.00129922	0.454649	4	76451926	0.00688854	0.850401	408074	0.00171747	25.3487
	rs2905095	T	C	0.0664	0.3078	9	135902793	0.0148	7.24e-06	11337	T	C	-0.0023298	0.321891	9	133027406	0.00738118	0.752276	408074	0.00177233	20.125
	rs376974828	T	C	-0.1724	0.0385	19	11626019	0.039	9.85e-06	10696	T	C	0.0217418	0.0204851	19	11515204	0.0245624	0.376068	408074	0.00182361	19.5373
	rs4317138	T	C	0.0585	0.6736	3	46462144	0.0127	4.1e-06	14288	T	C	-0.000158541	0.662315	3	46420653	0.00726343	0.982586	408074	0.00148282	21.215
	rs438811	T	C	0.0669	0.2405	19	45416741	0.0138	1.25e-06	14720	T	C	-0.0123562	0.235253	19	44913484	0.00810735	0.12749	408074	0.00159402	23.4982
	rs4719850	T	C	-0.0548	0.5907	7	3238978	0.0118	3.42e-06	14726	T	C	-0.00699824	0.710803	7	3199346	0.00760529	0.357478	408074	0.00146243	21.5644
	rs6497967	T	C	-0.0547	0.3198	16	26890471	0.0123	8.7e-06	14729	T	C	-0.000463385	0.376516	16	26879150	0.00707954	0.947812	408074	0.00134094	19.7745
	rs712048	A	C	-0.5147	0.1497	17	34326215	0.0158	1e-200	14723	A	C	-0.00143102	0.121532	17	35999179	0.0104883	0.891473	408074	0.0672313	1061.05
	rs72625914	T	C	-0.2589	0.035	17	33992028	0.0342	3.73e-14	14726	T	C	0.00941717	0.0353668	17	35665009	0.018485	0.610437	408074	0.0038765	57.2998
	rs73071153	A	G	-0.1497	0.0393	7	17545964	0.0319	2.7e-06	14728	A	G	-0.0200077	0.031725	7	17506340	0.0196269	0.308012	408074	0.00149303	22.0193
	rs74127049	C	G	0.0603	0.608	1	161582200	0.0132	4.92e-06	13422	C	G	0.00965052	0.594371	1	161612410	0.00727066	0.184402	408074	0.00155237	20.8652
	rs74491711	A	G	0.1273	0.048	3	40054358	0.0278	4.67e-06	14735	A	G	-0.0145648	0.055097	3	40012867	0.0149959	0.331423	408074	0.00142102	20.9656
	rs77083410	C	G	0.224	0.0223	11	115081786	0.0416	7.26e-08	14734	C	G	-0.0150305	0.0370113	11	115211066	0.0181637	0.407953	408074	0.00196397	28.9901
	rs77354000	A	G	-0.2064	0.9788	10	34433796	0.0437	2.32e-06	14735	A	G	0.0142444	0.978583	10	34144868	0.023671	0.54733	408074	0.00151164	22.3048
	rs79960240	T	G	-0.2384	0.0143	14	94811056	0.0537	9.02e-06	14249	T	G	-0.0601009	0.00830995	14	94344719	0.0385054	0.118561	408074	0.00138127	19.7062
	rs80014265	T	C	0.1307	0.0514	9	94180109	0.0289	6.11e-06	14736	T	C	0.0120409	0.0379425	9	91417827	0.0179969	0.50346	408074	0.00138603	20.4502
C-C motif chemokine 25 levels	rs10792444	T	C	-0.0865	0.8838	11	64434151	0.0181	1.76e-06	14732	T	C	-0.0111283	0.883717	11	64666679	0.0107486	0.300516	408074	0.00154789	22.8358
	rs111437511	T	C	0.1437	0.0428	8	10694001	0.0297	1.31e-06	14733	T	C	-0.0093356	0.0254076	8	10836491	0.022049	0.672001	408074	0.00158643	23.4068
	rs111825581	T	C	0.796	0.164	19	8116242	0.0148	1e-200	14288	T	C	0.000271249	0.195967	19	8051358	0.00866891	0.975038	408074	0.168369	2892.29
	rs11589432	C	G	0.0566	0.4781	1	23748852	0.0119	1.97e-06	14287	C	G	0.00252888	0.449559	1	23422359	0.00691686	0.714656	408074	0.00158092	22.6192
	rs116534774	T	C	0.3717	0.9916	9	125200862	0.0777	1.72e-06	11139	T	C	0.0663957	0.997273	9	122438583	0.0657223	0.312378	408074	0.00205024	22.8805
	rs140376515	T	G	0.1929	0.0277	19	8212533	0.0395	1.04e-06	14288	T	G	0.00955257	0.0318736	19	8147649	0.019643	0.626748	408074	0.00166638	23.8457
	rs143132666	A	C	-0.1934	0.0225	1	160762078	0.0406	1.9e-06	14734	A	C	0.00505301	0.0251457	1	160792288	0.0219784	0.818163	408074	0.0015377	22.6883
	rs145698044	A	C	0.2187	0.9758	19	8128506	0.0417	1.57e-07	14718	A	C	-0.00824708	0.985634	19	8063622	0.0290068	0.776168	408074	0.00186537	27.5021
	rs17683663	T	C	-0.1198	0.0745	8	42081422	0.0226	1.15e-07	14730	T	C	-0.00913909	0.0893634	8	42223904	0.0120639	0.448717	408074	0.001904	28.0956
	rs2078037	A	C	0.0662	0.7599	18	2519969	0.0136	1.13e-06	14712	A	C	-0.00226541	0.715726	18	2519970	0.00763058	0.766553	408074	0.00160793	23.6908
	rs485073	A	G	0.3098	0.5286	19	49207255	0.0113	1.77e-165	14735	A	G	-0.00906072	0.58335	19	48703998	0.00694669	0.192124	408074	0.0485343	751.531
	rs62123121	A	G	-0.3409	0.0216	19	8044223	0.0429	1.92e-15	13870	A	G	0.00613812	0.0165816	19	7979339	0.0270453	0.820457	408074	0.004532	63.136
	rs635634	T	C	-0.2482	0.1875	9	136155000	0.0166	1.52e-50	11785	T	C	0.000832696	0.202226	9	133279427	0.00852176	0.922159	408074	0.0186164	223.519
	rs7137942	A	G	-0.0637	0.6502	12	81177765	0.0133	1.67e-06	12404	A	G	-0.00301579	0.651518	12	80783986	0.00721311	0.675876	408074	0.00184591	22.9354
	rs7296588	A	G	-0.1159	0.4365	12	578100	0.0116	1.66e-23	14725	A	G	0.00090687	0.430112	12	468934	0.00693199	0.895915	408074	0.00673382	99.8141
	rs851850	A	G	-0.0777	0.846	6	67085077	0.0163	1.87e-06	14288	A	G	-0.0159424	0.858474	6	66375184	0.00982173	0.104552	408074	0.00158783	22.7199
C-C motif chemokine 28 levels	rs112641086	T	C	-0.1056	0.0895	2	207076122	0.0198	9.64e-08	14731	T	C	-0.0125658	0.11255	2	206211398	0.0108625	0.247352	408074	0.0019272	28.4406
	rs116782490	A	C	0.2298	0.9815	5	84924989	0.0488	2.49e-06	12633	A	C	-0.0355699	0.996455	5	85629171	0.0590174	0.546707	408074	0.00175223	22.1713
	rs11754249	A	G	0.0934	0.1058	6	145107700	0.0205	5.21e-06	11779	A	G	0.00904357	0.0995146	6	144786564	0.0114232	0.428545	408074	0.00175919	20.7545
	rs118111688	A	T	0.1874	0.9776	7	12554637	0.0424	9.88e-06	13374	A	T	-0.067462	0.99181	7	12515011	0.0392166	0.0853886	408074	0.00145852	19.5318
	rs12589600	A	G	0.051	0.5556	14	86936828	0.0114	7.69e-06	14711	A	G	-0.00142798	0.591843	14	86470484	0.00698769	0.838075	408074	0.00135862	20.0111
	rs139902	A	C	0.0684	0.3659	22	38406782	0.0121	1.58e-08	14285	A	C	0.0166088	0.366522	22	38010775	0.00710885	0.0194729	408074	0.00223198	31.9507
	rs140404587	T	G	-0.2617	0.0119	12	106453419	0.0587	8.26e-06	14241	T	G	-0.0324354	0.0170619	12	106059641	0.0266694	0.223907	408074	0.00139375	19.8733
	rs141430371	A	G	-0.4948	0.9936	6	29556379	0.112	9.97e-06	6941	A	G	0.0470978	0.998563	6	29588602	0.0941282	0.616822	408074	0.00280402	19.5118
	rs143400203	T	C	0.1812	0.0244	7	115560778	0.0392	3.79e-06	14722	T	C	-0.0146566	0.0321096	7	115920724	0.0194995	0.452269	408074	0.00144926	21.3641
	rs145895468	A	AAAATAAATAAAT	0.1331	0.9152	2	207061115	0.0241	3.34e-08	10407	TTTTA	T	0.0428776	0.0194746	2	206196391	0.0247531	0.0832358	408074	0.00292231	30.4957
	rs150193318	A	G	0.2249	0.0212	19	31385455	0.0501	7.16e-06	14286	A	G	0.0159169	0.0269119	19	30894548	0.0212808	0.454493	408074	0.00140858	20.1485
	rs1514964	T	C	-0.1263	0.9486	1	64836646	0.0264	1.72e-06	14734	T	C	-0.0116419	0.959569	1	64370963	0.0174887	0.505616	408074	0.00155097	22.8844
	rs17098842	A	G	0.1458	0.9674	1	76835048	0.0321	5.57e-06	14732	A	G	-0.0444519	0.980948	1	76369363	0.0253341	0.0793232	408074	0.00139841	20.6275
	rs199965585	CT	C	0.188	0.0278	10	93493436	0.0395	1.94e-06	11336	CT	C	-0.0130781	0.0117708	10	91733679	0.032154	0.684205	408074	0.00199432	22.6488
	rs200181753	T	TG	-0.1842	0.9713	2	56625010	0.039	2.32e-06	11339	T	TG	-0.000275871	0.943237	2	56397875	0.0149108	0.985239	408074	0.00196346	22.3035
	rs2477954	T	C	-0.058	0.6211	10	90264140	0.012	1.34e-06	14286	T	C	-0.0119045	0.608494	10	88504383	0.00706249	0.0918734	408074	0.00163258	23.3578
	rs2631360	A	G	0.0597	0.5481	5	131707429	0.0128	3.1e-06	11780	A	G	0.0146341	0.655445	5	132371737	0.00722479	0.0428115	408074	0.00184324	21.7498
	rs28384995	A	T	-0.0866	0.8668	15	91295829	0.0194	8.05e-06	14286	A	T	-0.0107127	0.873976	15	90752599	0.0104711	0.30627	408074	0.00139289	19.9238
	rs2866626	C	G	-0.0597	0.6079	4	102569209	0.0121	8.06e-07	14285	C	G	0.00259594	0.603916	4	101648052	0.00704167	0.712385	408074	0.00170121	24.3398
	rs291084	C	G	0.0638	0.5279	1	207095623	0.0111	9.04e-09	14726	C	G	0.00586211	0.58067	1	206922278	0.00694113	0.398363	408074	0.0022384	33.0321
	rs3064568	C	G	-0.0585	0.5068	21	22059297	0.0131	7.98e-06	11538	C	G	-0.00250367	0.598087	21	20686983	0.00703039	0.72175	408074	0.0017254	19.9386
	rs3823797	A	G	-0.058	0.7423	7	77694740	0.0128	5.86e-06	14732	A	G	0.0010436	0.716717	7	78065423	0.00761495	0.890994	408074	0.00139178	20.5294
	rs4346241	A	G	0.0907	0.9021	17	8580609	0.0204	8.75e-06	14286	A	G	0.00536037	0.890632	17	8677291	0.0110018	0.626098	408074	0.00138179	19.7648
	rs4866742	T	C	0.0702	0.4126	5	43405459	0.0122	8.71e-09	12829	T	C	0.0113433	0.411133	5	43405357	0.00698586	0.104428	408074	0.0025742	33.1045
	rs55843637	C	G	0.0549	0.5287	18	1508223	0.0119	3.96e-06	14286	C	G	0.00529255	0.506169	18	1508222	0.00688853	0.442301	408074	0.00148763	21.2809
	rs6580980	A	G	-0.0688	0.4015	12	54692061	0.0118	5.53e-09	14285	A	G	0.0175922	0.321173	12	54298277	0.00737652	0.017084	408074	0.00237411	33.9901
	rs6671688	T	C	0.0534	0.5411	1	154994265	0.0116	4.16e-06	14286	T	C	0.00543079	0.546134	1	155021789	0.00689803	0.431109	408074	0.0014812	21.1888
	rs71363004	C	G	0.2181	0.9802	18	74179338	0.0466	2.87e-06	11982	C	G	0.0260163	0.990959	18	76467382	0.0363017	0.473579	408074	0.00182481	21.9012
	rs73000929	A	G	-0.1935	0.0347	11	113953622	0.0355	5.02e-08	14734	A	G	-0.00715082	0.0301851	11	114082900	0.0205023	0.727254	408074	0.00201238	29.7061
	rs74855027	T	C	0.1215	0.0639	2	225265371	0.0271	7.35e-06	14286	T	C	0.00518193	0.0839537	2	224400654	0.0125478	0.679626	408074	0.00140505	20.098
	rs76291845	A	G	0.2696	0.9859	2	111889358	0.0542	6.55e-07	14244	A	G	-0.00412978	0.985158	2	111131781	0.0282706	0.883858	408074	0.00173403	24.7389
	rs7661151	T	C	0.0531	0.6323	4	157065076	0.0116	4.7e-06	14730	T	C	-0.00642652	0.626623	4	156143924	0.00708753	0.364547	408074	0.00142054	20.9515
	rs76669782	A	C	-0.2853	0.0176	9	90419900	0.0513	2.68e-08	12933	A	C	-0.0983688	0.00182058	9	87804985	0.0808248	0.223581	408074	0.00238579	30.9244
	rs76679915	T	C	0.0624	0.7035	4	125828318	0.0137	5.24e-06	11962	T	C	0.00635961	0.966056	4	124907163	0.0188606	0.735973	408074	0.0017313	20.7422
	rs77569365	T	G	0.129	0.9561	13	106647340	0.0282	4.77e-06	14734	T	G	-0.026852	0.968807	13	105994991	0.019746	0.173871	408074	0.00141822	20.9229
	rs78552613	T	C	-0.1844	0.0271	10	105492625	0.0395	3.04e-06	14734	T	C	0.00817009	0.0216384	10	103732867	0.0238063	0.731456	408074	0.00147695	21.7906
	rs78843608	A	G	-0.1684	0.0376	5	102824347	0.0323	1.85e-07	14725	A	G	0.0543432	0.0224766	5	103488646	0.0234395	0.0204254	408074	0.00184257	27.1782
	rs79205279	A	G	0.1063	0.0645	3	124901642	0.024	9.46e-06	13854	A	G	-0.0119053	0.0678587	3	125182798	0.0136431	0.382868	408074	0.00141402	19.6147
	rs7958187	A	G	-0.055	0.3872	12	69466941	0.0122	6.54e-06	13420	A	G	-0.00980779	0.341837	12	69073161	0.00724284	0.175693	408074	0.00151215	20.3208
	rs801520	A	C	0.0779	0.1364	7	18702222	0.0171	5.22e-06	14732	A	C	0.00283999	0.137455	7	18662599	0.00996932	0.775741	408074	0.00140673	20.7503
	rs80328354	A	T	-0.2841	0.9884	12	55670876	0.0599	2.11e-06	14734	A	T	-0.0922461	0.990836	12	55277092	0.0362756	0.0109931	408074	0.00152442	22.4921
C-C motif chemokine 4 levels	rs10990301	A	T	0.085	0.8839	9	105528047	0.0186	4.88e-06	14296	A	T	-0.00952224	0.890958	9	102765765	0.0110639	0.389426	408074	0.00145869	20.881
	rs111476793	A	G	0.0869	0.1344	4	53951496	0.019	4.79e-06	12800	A	G	0.0017582	0.104887	4	53085329	0.0113047	0.876405	408074	0.0016316	20.9153
	rs112315344	T	G	0.2123	0.0284	5	33775793	0.0455	3.07e-06	14255	T	G	-0.000167428	0.0121869	5	33775688	0.0313915	0.995744	408074	0.00152492	21.7679
	rs112356872	T	C	-0.2165	0.9805	7	22212109	0.0478	5.92e-06	14743	T	C	0.0024699	0.977173	7	22172491	0.0230111	0.914523	408074	0.00138954	20.5117
	rs112846979	T	C	-0.188	0.0228	3	190832842	0.0414	5.6e-06	14296	T	C	-0.0451787	0.00842868	3	191115053	0.0373443	0.22636	408074	0.00144037	20.6184
	rs113010081	T	C	-0.5767	0.8759	3	46457412	0.0184	1e-200	14296	T	C	-0.00873962	0.872184	3	46415921	0.0102568	0.394169	408074	0.0642966	982.208
	rs1161092	A	G	-0.0635	0.6742	12	67722012	0.0125	3.77e-07	14296	A	G	0.00618873	0.63031	12	67328232	0.00709142	0.382823	408074	0.0018019	25.8028
	rs116193969	A	T	0.2915	0.0134	2	236974412	0.0617	2.31e-06	14296	A	T	-0.019203	0.0170329	2	236065768	0.0267722	0.473205	408074	0.00155889	22.3175
	rs11619402	A	G	0.0672	0.7907	13	43555687	0.015	7.46e-06	14296	A	G	0.00522655	0.85067	13	42981551	0.00965621	0.588326	408074	0.00140195	20.0676
	rs116309267	C	G	0.1956	0.0299	3	756117	0.0405	1.37e-06	14723	C	G	0.0338007	0.0415015	3	714433	0.0172061	0.0494766	408074	0.00158177	23.3222
	rs13100427	A	G	0.0533	0.56	3	22458640	0.012	8.93e-06	14296	A	G	-0.0123698	0.5614	3	22417149	0.00690547	0.0732453	408074	0.00137809	19.7256
	rs137896358	T	C	0.2797	0.0186	19	18917908	0.0551	3.85e-07	12745	T	C	-0.0164057	0.0173848	19	18807099	0.0267336	0.53943	408074	0.00201774	25.764
	rs140505982	T	C	-0.2294	0.0248	3	46459749	0.0415	3.24e-08	13865	T	C	0.0454354	0.00968202	3	46418258	0.0353938	0.199243	408074	0.00219895	30.5512
	rs143922263	A	G	0.2198	0.0203	2	162240222	0.0497	9.75e-06	14296	A	G	-0.0292805	0.017247	2	161383711	0.0264587	0.268446	408074	0.00136626	19.5561
	rs143960014	A	G	0.1953	0.0228	12	52285090	0.0416	2.67e-06	14257	A	G	0.0735782	0.00350477	12	51891306	0.0581469	0.205733	408074	0.00154354	22.0372
	rs148518028	T	C	0.1989	0.0317	2	79469060	0.044	6.17e-06	14296	T	C	0.00090709	0.0231	2	79241934	0.0230344	0.968588	408074	0.00142735	20.4317
	rs1634503	A	G	-0.0745	0.2416	17	34421139	0.0138	6.72e-08	14295	A	G	0.0113477	0.17894	17	36093791	0.00897233	0.205964	408074	0.00203463	29.1403
	rs17692864	T	C	0.2321	0.9406	17	34945214	0.0283	2.38e-16	13662	T	C	-0.00227106	0.95267	17	36588784	0.0162114	0.888589	408074	0.00489926	67.2533
	rs17792183	T	C	0.0763	0.8565	6	22899548	0.017	7.18e-06	14296	T	C	-0.0117931	0.875887	6	22899319	0.0104079	0.257176	408074	0.0014071	20.1414
	rs183450854	C	G	0.2133	0.9802	20	50372747	0.0475	7.1e-06	14737	C	G	0.00473829	0.978648	20	51756208	0.0237411	0.841808	408074	0.00136644	20.1621
	rs200664920	T	TA	0.1906	0.965	11	30476151	0.0364	1.64e-07	11342	T	TA	-0.0177564	0.969292	11	30454604	0.0199356	0.373097	408074	0.0024116	27.4136
	rs3860989	A	C	-0.0631	0.6988	9	33460141	0.0142	8.84e-06	11984	A	C	-0.0107314	0.623357	9	33460143	0.00710696	0.131047	408074	0.001645	19.7428
	rs42279	T	C	0.0743	0.1598	5	11317698	0.0162	4.51e-06	14738	T	C	-0.00336905	0.150684	5	11317586	0.00960366	0.725732	408074	0.00142524	21.0324
	rs56131468	A	G	0.0833	0.1323	10	132716137	0.0178	2.87e-06	14296	A	G	-0.0032591	0.175839	10	130917874	0.00902476	0.718003	408074	0.00152958	21.8972
	rs5743614	T	C	0.0728	0.2565	4	38798935	0.0143	3.56e-07	12859	T	C	0.0234509	0.130075	4	38797314	0.0102334	0.021928	408074	0.00201145	25.9133
	rs6100282	A	G	-0.0715	0.198	20	57507885	0.0159	6.9e-06	12799	A	G	0.000822381	0.160801	20	58932830	0.00934217	0.929854	408074	0.00157745	20.2185
	rs66822987	T	C	0.0648	0.2289	3	63106417	0.0146	9.06e-06	14296	T	C	-0.000705554	0.234717	3	63120741	0.00811141	0.930685	408074	0.00137604	19.6962
	rs72800563	T	G	-0.1765	0.9693	16	79338459	0.0374	2.37e-06	14741	T	G	-0.0891822	0.990423	16	79304562	0.0351524	0.0111802	408074	0.00150856	22.2683
	rs78044056	A	G	-0.2607	0.0138	4	157055604	0.0552	2.33e-06	13809	A	G	0.105692	0.00814186	4	156134452	0.0376031	0.00494299	408074	0.00161265	22.3019
	rs8064426	A	G	-0.4104	0.1459	17	34819750	0.0173	2.11e-124	14295	A	G	0.022539	0.217309	17	36463908	0.00830126	0.00662491	408074	0.0378764	562.68
	rs9818901	A	T	-0.1185	0.9445	3	152777012	0.0265	7.76e-06	14742	A	T	0.0156929	0.945198	3	153059223	0.0151057	0.298864	408074	0.00135457	19.9934
Natural killer cell receptor 2B4 levels	rs10903115	A	G	-0.0559	0.4429	1	25261696	0.0122	4.61e-06	14286	A	G	0.000996665	0.445655	1	24935205	0.00690443	0.885223	408074	0.00146742	20.9915
	rs10992054	T	C	-0.3705	0.9873	9	92856642	0.0763	1.2e-06	12304	T	C	0.00771623	0.993269	9	90094360	0.043701	0.859847	408074	0.00191271	23.5753
	rs11020961	A	G	0.0768	0.8167	11	94575608	0.0161	1.84e-06	14287	A	G	0.00867111	0.776799	11	94842443	0.00827526	0.294714	408074	0.00159015	22.7515
	rs11220506	A	G	-0.0702	0.1876	11	126335329	0.0147	1.79e-06	14729	A	G	0.00229255	0.259152	11	126465434	0.00784092	0.769993	408074	0.00154595	22.8024
	rs11265488	A	G	-0.0624	0.4675	1	160773957	0.0118	1.24e-07	14287	A	G	-0.00528302	0.441505	1	160804167	0.00690411	0.444153	408074	0.00195351	27.9605
	rs11265493	A	G	0.2122	0.4066	1	160803802	0.0119	3.99e-71	14287	A	G	-0.00791225	0.395766	1	160834012	0.00702476	0.260023	408074	0.0217719	317.933
	rs113798825	T	C	-0.3154	0.9868	1	233431752	0.0695	5.68e-06	11273	T	C	0.0239029	0.993411	1	233296006	0.0432591	0.580569	408074	0.00182357	20.591
	rs114344979	T	C	0.1066	0.0652	2	49094515	0.024	8.93e-06	14724	T	C	0.000145849	0.0884731	2	48867376	0.0121125	0.990393	408074	0.00133809	19.7257
	rs114758826	A	G	-0.1804	0.0393	4	174530615	0.0337	8.65e-08	14728	A	G	0.0278473	0.0347097	4	173609464	0.0189339	0.141355	408074	0.00194189	28.652
	rs139924614	A	G	0.1618	0.9666	22	17214005	0.0348	3.33e-06	14725	A	G	-0.0114445	0.991863	22	16733115	0.0382871	0.765006	408074	0.00146591	21.6142
	rs140189694	A	T	0.2783	0.9887	5	113042679	0.0621	7.41e-06	12934	A	T	-0.0479874	0.995153	5	113706982	0.0493739	0.331091	408074	0.00155037	20.0806
	rs1434219	T	C	-0.0589	0.4388	2	79554556	0.0123	1.68e-06	14287	T	C	-0.00198614	0.432443	2	79327430	0.00696227	0.775436	408074	0.00160244	22.9277
	rs145111742	T	C	0.3046	0.0304	9	129557272	0.0689	9.83e-06	12304	T	C	-0.0424457	0.0159705	9	126794993	0.0275604	0.123537	408074	0.00158594	19.5412
	rs145175118	T	C	0.2308	0.9818	8	92927069	0.052	9.06e-06	14287	T	C	-0.0226335	0.982033	8	91914841	0.025924	0.382625	408074	0.00137697	19.6972
	rs147033439	A	G	0.2053	0.0249	1	88677329	0.0411	5.88e-07	14731	A	G	-0.0385881	0.0143332	1	88211646	0.028972	0.182891	408074	0.00169093	24.948
	rs148214660	A	G	-0.2705	0.0131	3	112589458	0.0612	9.87e-06	14287	A	G	0.00605099	0.0184194	3	112870611	0.0258134	0.814665	408074	0.00136552	19.5331
	rs149212182	T	C	0.2642	0.0173	20	60283624	0.059	7.54e-06	12321	T	C	-0.00718054	0.013803	20	61708568	0.0303415	0.812923	408074	0.00162484	20.0489
	rs149458216	A	C	-0.2146	0.0182	16	48902293	0.047	4.97e-06	14725	A	C	-0.02741	0.015411	16	48868382	0.0281787	0.330691	408074	0.00141382	20.8451
	rs149826608	A	G	-0.3587	0.007	7	109234908	0.0807	8.8e-06	13156	A	G	0.0279894	0.0112794	7	109594851	0.0326904	0.391889	408074	0.00149948	19.7538
	rs1574847	C	G	-0.0637	0.2366	4	27611759	0.0139	4.59e-06	14287	C	G	-0.00420158	0.255027	4	27610137	0.00787317	0.593578	408074	0.00146781	20.9985
	rs2554697	A	G	0.0627	0.6347	8	3921805	0.0134	2.88e-06	11782	A	G	-0.00687714	0.665815	8	4064283	0.00729038	0.345519	408074	0.00185481	21.8903
	rs3184504	T	C	0.116	0.4764	12	111884608	0.0128	1.27e-19	11784	T	C	0.00699286	0.407658	12	111446804	0.00698203	0.31656	408074	0.00692129	82.115
	rs34826779	T	G	0.063	0.248	8	106570964	0.0138	4.99e-06	14287	T	G	0.0268581	0.218015	8	105558736	0.0083008	0.00121384	408074	0.00145663	20.8383
	rs3828139	T	C	0.0744	0.4677	1	44253015	0.0119	4.05e-10	14286	T	C	-0.00329285	0.516974	1	43787344	0.00686213	0.631328	408074	0.00272869	39.0833
	rs4672486	A	G	0.0661	0.4329	2	62495209	0.0117	1.61e-08	14720	A	G	0.0112512	0.450424	2	62268074	0.00688472	0.102212	408074	0.00216363	31.9133
	rs56272634	T	C	0.0704	0.6994	2	111846068	0.0126	2.31e-08	14729	T	C	0.00656001	0.709463	2	111088491	0.00755928	0.385499	408074	0.00211501	31.2137
	rs60006581	A	G	0.0905	0.9052	21	38144075	0.0203	8.27e-06	14724	A	G	0.035965	0.943205	21	36771774	0.0149351	0.0160365	408074	0.00134801	19.8722
	rs61865960	T	C	0.2604	0.9697	10	95662408	0.0584	8.24e-06	11810	T	C	0.00581417	0.957626	10	93902651	0.0171947	0.73526	408074	0.00168064	19.8785
	rs6928352	A	G	-0.1074	0.0794	6	614064	0.0215	5.87e-07	14731	A	G	-0.0016123	0.081405	6	614064	0.012536	0.897664	408074	0.00169108	24.9501
	rs72756898	C	G	0.2056	0.0192	5	64185695	0.0454	5.94e-06	14734	C	G	-0.012311	0.0279556	5	64889868	0.0208159	0.554238	408074	0.00138998	20.5057
	rs72837690	T	C	-0.0776	0.6405	17	7088423	0.0125	5.37e-10	14287	T	C	0.00437333	0.577016	17	7185104	0.0069611	0.529839	408074	0.00269025	38.5339
	rs73173072	A	T	0.1576	0.9675	3	167513752	0.0353	8.02e-06	14718	A	T	-0.00972927	0.93726	3	167795964	0.0142327	0.494236	408074	0.00135247	19.9298
	rs78142752	T	C	0.2288	0.0184	5	96078542	0.0497	4.15e-06	14734	T	C	-0.0223201	0.0245085	5	96742838	0.0222551	0.315901	408074	0.00143633	21.1905
CD40L receptor levels	rs117191103	T	C	0.3553	0.0208	20	44464356	0.0437	4.28e-16	14736	T	C	0.0115812	0.027888	20	45835717	0.0209663	0.580692	408074	0.00446585	66.095
	rs11755766	T	C	-0.0504	0.5049	6	10178951	0.0112	6.8e-06	14735	T	C	-0.00232828	0.495973	6	10178718	0.00688285	0.735159	408074	0.00137239	20.2473
	rs12152184	A	G	0.1085	0.8849	22	45002809	0.0205	1.21e-07	12402	A	G	-0.00116033	0.885787	22	44606929	0.0108103	0.914523	408074	0.00225362	28.008
	rs12500563	T	G	0.3143	0.9875	4	7304426	0.0687	4.76e-06	10795	T	G	0.081457	0.997578	4	7302699	0.0697946	0.243172	408074	0.00193514	20.9264
	rs138897138	A	G	0.109	0.914	2	122731427	0.0216	4.5e-07	14288	A	G	-0.00313397	0.915214	2	121973851	0.0122909	0.798737	408074	0.0017791	25.4615
	rs144949926	A	G	-0.2655	0.9784	3	20921481	0.0591	7.04e-06	14288	A	G	-0.0115214	0.975037	3	20879989	0.0223062	0.605496	408074	0.00141049	20.1787
	rs149900704	A	G	-0.1956	0.0203	8	111799116	0.0442	9.63e-06	14732	A	G	0.0145701	0.0107291	8	110786887	0.0334692	0.663323	408074	0.00132756	19.581
	rs17372980	T	C	-0.0611	0.7421	1	59140291	0.0134	5.12e-06	14288	T	C	0.00644375	0.757508	1	58674619	0.00803109	0.42235	408074	0.00145301	20.788
	rs187640246	T	C	-0.2717	0.0134	20	30007295	0.0604	6.85e-06	12792	C	G	-0.232384	0.000384422	20	31419492	0.186057	0.211668	408074	0.00157936	20.2319
	rs1883832	T	C	-0.4519	0.2575	20	44746982	0.0126	1e-200	14736	T	C	0.0206254	0.270709	20	46118343	0.00770993	0.0074693	408074	0.0802821	1286.13
	rs34755276	A	G	0.0587	0.3475	19	57755822	0.0131	7.43e-06	12403	A	G	0.00154272	0.350196	19	57244454	0.00718319	0.829948	408074	0.00161623	20.0754
	rs35864161	T	G	-0.1269	0.9543	17	66365155	0.0284	7.88e-06	14735	T	G	-0.0254756	0.965646	17	68369014	0.0188356	0.176207	408074	0.00135316	19.9631
	rs3967170	A	G	0.0789	0.1353	3	3773438	0.017	3.46e-06	14721	A	G	0.000748889	0.158495	3	3731754	0.00940806	0.936555	408074	0.00146111	21.5376
	rs404842	A	G	-0.0599	0.6433	16	84304113	0.0123	1.12e-06	14287	A	G	0.00667656	0.595248	16	84270507	0.00700183	0.340314	408074	0.00165723	23.7128
	rs4278412	C	G	0.1978	0.0203	1	211450157	0.0413	1.67e-06	14725	C	G	0.00354561	0.039624	1	211276815	0.0176477	0.840769	408074	0.00155532	22.9347
	rs4664334	T	C	0.0541	0.5003	2	161368905	0.0118	4.55e-06	14288	T	C	-0.000382859	0.484263	2	160512394	0.00689654	0.955728	408074	0.001469	21.017
	rs7250371	T	C	0.0686	0.3648	19	57861085	0.0116	3.34e-09	14722	T	C	0.00459345	0.311998	19	57349717	0.00739026	0.534235	408074	0.00236993	34.9682
	rs73128569	A	T	-0.1788	0.9406	20	44606446	0.0268	2.53e-11	14288	A	T	0.0396794	0.943871	20	45977807	0.0150592	0.00841647	408074	0.00310558	44.5046
	rs74794857	T	C	0.0707	0.4128	5	22143588	0.0138	3e-07	11760	T	C	-0.00183307	0.375568	5	22143479	0.00716259	0.79801	408074	0.00222692	26.2426
	rs75626299	C	G	0.1458	0.9638	9	29426599	0.0316	3.95e-06	14728	C	G	-0.0223353	0.968276	9	29426601	0.0197745	0.258688	408074	0.00144334	21.2854
	rs7798473	A	C	-0.1041	0.0609	7	108543387	0.0235	9.43e-06	14734	A	C	0.00957685	0.0493804	7	108903330	0.0158065	0.544594	408074	0.00133005	19.6204
	rs8024256	A	G	-0.0562	0.3092	15	26829521	0.0121	3.41e-06	14736	A	G	-0.0134266	0.293594	15	26584374	0.00753542	0.0747825	408074	0.0014618	21.5696
	rs9526031	A	C	0.064	0.4882	13	45595067	0.012	9.64e-08	14288	A	C	-0.000340542	0.593262	13	45020932	0.00702301	0.961326	408074	0.00198684	28.4405
	rs9993874	A	G	-0.0582	0.4883	4	55046724	0.0125	3.22e-06	12403	A	G	0.00363904	0.48643	4	54180557	0.00684667	0.595069	408074	0.00174478	21.6748
T-cell surface glycoprotein CD5 levels	rs11622090	T	C	-0.0588	0.3206	14	93329692	0.0128	4.35e-06	13236	T	C	-0.00546702	0.258158	14	92863347	0.00786082	0.486757	408074	0.00159179	21.0994
	rs117276991	A	G	-0.1261	0.0751	10	6251691	0.0256	8.4e-07	14287	A	G	-0.0147844	0.0961515	10	6209728	0.0117502	0.208312	408074	0.0016954	24.2599
	rs117516652	A	G	0.2374	0.9826	13	39003323	0.0476	6.12e-07	14248	A	G	0.0575417	0.983693	13	38429186	0.0275001	0.0364016	408074	0.00174275	24.8706
	rs12416520	A	G	-0.0629	0.7492	10	71211945	0.0132	1.89e-06	14709	A	G	-0.00445446	0.783855	10	69452189	0.00832385	0.59255	408074	0.00154135	22.7036
	rs1259355	A	G	0.0569	0.4361	12	31688535	0.0119	1.74e-06	14287	A	G	0.0221131	0.374082	12	31535601	0.00705769	0.00172922	408074	0.0015977	22.8597
	rs13010492	C	G	-0.0589	0.4754	2	204776176	0.0122	1.38e-06	13421	C	G	0.00716987	0.365801	2	203911453	0.00712356	0.314175	408074	0.00173369	23.3048
	rs141298297	G	GT	0.1034	0.8877	5	17157345	0.0232	8.32e-06	10894	G	GT	0.00296878	0.845409	5	17157236	0.00952991	0.755404	408074	0.00182006	19.8603
	rs16541	A	G	-0.0679	0.7871	17	37365138	0.015	5.99e-06	14287	A	G	-0.00397052	0.859292	17	39208885	0.00987935	0.687757	408074	0.00143217	20.4878
	rs17345759	A	C	-0.1134	0.9301	7	97499410	0.0245	3.68e-06	14287	A	C	-0.00594919	0.934234	7	97870098	0.0140017	0.670917	408074	0.00149728	21.4207
	rs17769062	T	C	0.1638	0.9589	9	27496604	0.0334	9.38e-07	14287	T	C	0.0139314	0.971563	9	27496606	0.0206674	0.500264	408074	0.0016806	24.0477
	rs192582121	A	T	-0.4169	0.9916	9	105614669	0.0806	2.31e-07	11438	A	T	-0.0138964	0.997048	9	102852387	0.0637026	0.827317	408074	0.00233361	26.7496
	rs193245191	A	G	-0.3109	0.0109	11	102724025	0.0696	7.93e-06	12290	A	G	-0.00589527	0.00114281	11	102853294	0.104178	0.954873	408074	0.00162094	19.9504
	rs2237450	T	C	0.0623	0.6389	7	50716017	0.0124	5.06e-07	14287	T	C	-8.31166e-05	0.647876	7	50648320	0.00718295	0.990768	408074	0.0017637	25.239
	rs3104373	T	C	0.0973	0.1469	6	32600375	0.0165	3.7e-09	14735	T	C	0.0146301	0.137786	6	32632598	0.00992824	0.140593	408074	0.00235442	34.7695
	rs3184504	T	C	0.1427	0.4764	12	111884608	0.0128	7.29e-29	11784	T	C	0.00699286	0.407658	12	111446804	0.00698203	0.31656	408074	0.0104371	124.267
	rs367364	T	C	-0.0828	0.1538	6	32019946	0.016	2.28e-07	14730	T	C	0.0130692	0.124687	6	32052169	0.0103854	0.208238	408074	0.0018148	26.777
	rs4073745	A	G	-0.0683	0.7003	5	176733341	0.0131	1.85e-07	14287	A	G	0.000446293	0.701559	5	177306340	0.00751027	0.952614	408074	0.00189903	27.1793
	rs4893	A	G	0.1471	0.9627	19	48833608	0.0313	2.61e-06	14735	A	G	0.00389194	0.961733	19	48330351	0.0178905	0.827785	408074	0.0014967	22.084
	rs4939490	C	G	0.1083	0.6328	11	60793651	0.012	1.8e-19	14735	C	G	-0.00451447	0.714569	11	61026179	0.00757528	0.55121	408074	0.00549731	81.4396
	rs60562286	A	T	-0.1681	0.0327	10	114454187	0.0352	1.79e-06	14726	A	T	-0.0554386	0.0168724	10	112694428	0.0267669	0.0383433	408074	0.0015463	22.803
	rs61747728	T	C	0.1841	0.0399	1	179526214	0.0313	4.06e-09	14287	T	C	0.00733254	0.0628572	1	179557079	0.0142034	0.605678	408074	0.00241561	34.5906
	rs61768480	A	G	0.0695	0.2776	1	1103150	0.0147	2.27e-06	13670	A	G	-0.00304937	0.319455	1	1167770	0.00750246	0.684413	408074	0.00163251	22.3497
	rs6488973	A	G	-0.0613	0.2804	12	125487245	0.0135	5.61e-06	14722	A	G	0.00521215	0.335365	12	125002699	0.00727553	0.473748	408074	0.00139855	20.6155
	rs674379	C	G	0.1193	0.6395	11	60922561	0.0126	2.85e-21	12835	C	G	0.000711386	0.673522	11	61155089	0.00730775	0.922451	408074	0.00693619	89.6339
	rs7012814	A	G	-0.0533	0.4819	8	9173358	0.0119	7.5e-06	14287	A	G	0.0225404	0.509367	8	9315848	0.00687642	0.00104573	408074	0.0014022	20.0586
	rs7242462	A	G	-0.1199	0.8853	18	45545720	0.0187	1.44e-10	14287	A	G	-0.000214955	0.859602	18	48019349	0.00987162	0.982627	408074	0.00286924	41.105
	rs7295476	A	T	-0.118	0.0501	12	74680262	0.0265	8.47e-06	14735	A	T	-0.0232444	0.0326266	12	74286482	0.0192849	0.228082	408074	0.00134381	19.825
	rs7298384	A	G	-0.1418	0.9625	12	129141888	0.032	9.37e-06	14718	A	G	0.00579129	0.970025	12	128657343	0.0204389	0.776912	408074	0.00133237	19.6333
	rs74796205	A	G	0.2987	0.9884	8	67386869	0.0657	5.46e-06	13800	A	G	0.017404	0.976961	8	66474634	0.0233912	0.456852	408074	0.00149558	20.667
	rs78808574	A	G	-0.118	0.9449	11	127558155	0.0265	8.47e-06	14287	A	G	0.00154123	0.950294	11	127688260	0.0158847	0.922706	408074	0.00138589	19.8249
T-cell surface glycoprotein CD6 isoform levels	rs11230555	A	C	-0.6032	0.2215	11	60763134	0.0134	1e-200	14287	A	C	0.000419331	0.179291	11	60995662	0.00898363	0.962771	408074	0.124214	2026.06
	rs1483572	A	C	0.0602	0.3374	8	79635243	0.0124	1.2e-06	14287	A	C	0.0084011	0.326648	8	78723008	0.00730821	0.250332	408074	0.001647	23.5662
	rs559282	A	C	0.1649	0.965	11	60725886	0.0338	1.07e-06	14735	A	C	-0.00546904	0.967391	11	60958414	0.0193884	0.777884	408074	0.00161271	23.7985
	rs58960269	T	TA	-0.0724	0.7294	9	33165305	0.0152	1.91e-06	10894	T	TA	0.000660342	0.768867	9	33165307	0.00814386	0.935375	408074	0.00207826	22.6835
	rs653178	T	C	-0.1085	0.5224	12	112007756	0.0131	1.21e-16	11784	T	C	-0.00737688	0.585084	12	111569952	0.00696144	0.289291	408074	0.00578766	68.5872
	rs72969761	A	T	-0.1796	0.97	2	227938476	0.0376	1.78e-06	14710	A	T	0.0111348	0.945917	2	227073760	0.0152027	0.463911	408074	0.00154864	22.8128
	rs80197455	A	T	-0.1548	0.0931	11	60588500	0.0201	1.34e-14	14733	A	T	-0.00657668	0.10731	11	60821027	0.0110907	0.553188	408074	0.00400972	59.3049
	rs9691968	A	C	0.0646	0.2505	7	153635380	0.0134	1.43e-06	14735	A	C	0.00320718	0.215292	7	153938295	0.00834508	0.700742	408074	0.00157478	23.2379
CUB domain-containing protein 1 levels	rs10044847	C	G	-0.0781	0.8283	5	2103391	0.0156	5.55e-07	14719	C	G	0.00796076	0.821303	5	2103277	0.0089895	0.375854	408074	0.00169995	25.0607
	rs10465082	T	C	-0.0504	0.5023	9	35993938	0.0112	6.8e-06	14733	T	C	0.015564	0.509538	9	35993941	0.00685503	0.0231798	408074	0.00137258	20.2473
	rs10964983	C	G	-0.0616	0.5862	9	21413803	0.0114	6.53e-08	14724	C	G	0.00537309	0.587758	9	21413804	0.00698965	0.442059	408074	0.00197909	29.1939
	rs111476793	A	G	0.0895	0.1339	4	53951496	0.0182	8.76e-07	12790	A	G	0.0017582	0.104887	4	53085329	0.0113047	0.876405	408074	0.00188718	24.1788
	rs111984955	C	G	0.2058	0.9817	12	15991375	0.0461	8.04e-06	14725	C	G	0.0462943	0.98041	12	15838441	0.024667	0.0605494	408074	0.00135159	19.9264
	rs115009171	A	G	0.4223	0.0078	6	622484	0.0932	5.87e-06	10300	A	G	-0.0453204	0.000273845	6	622484	0.240056	0.850257	408074	0.00198934	20.527
	rs118116993	A	T	0.0957	0.0969	6	162326838	0.0197	1.19e-06	14286	A	T	0.0172498	0.131388	6	161905806	0.0101839	0.0902963	408074	0.00164916	23.5956
	rs11864674	A	C	0.2029	0.0186	16	66391749	0.0458	9.42e-06	14246	A	C	0.00572765	0.0126697	16	66357846	0.0306453	0.851738	408074	0.00137576	19.6233
	rs12290068	A	G	0.1221	0.3187	11	126261564	0.0122	1.4e-23	14726	A	G	-0.00180284	0.297612	11	126391669	0.00751503	0.810409	408074	0.00675589	100.15
	rs12928188	A	T	-0.0658	0.2312	16	79183747	0.0134	9.09e-07	14715	A	T	-0.00761237	0.178518	16	79149850	0.00895131	0.395092	408074	0.00163595	24.1092
	rs1463919	A	C	0.0507	0.4982	8	91776995	0.0113	7.23e-06	14285	A	C	0.00861288	0.495165	8	90764767	0.00686536	0.209645	408074	0.00140724	20.1279
	rs146583535	A	G	0.4557	0.0265	20	18761853	0.0968	2.51e-06	8372	A	G	0.0413417	0.0334535	20	18781209	0.0191872	0.0311889	408074	0.00264016	22.1566
	rs17078000	A	G	0.0609	0.7179	13	84915900	0.0128	1.96e-06	14286	A	G	-0.00838562	0.765001	13	84341765	0.00814534	0.303245	408074	0.00158204	22.6336
	rs17607930	A	G	0.1654	0.9669	12	60829749	0.037	7.81e-06	14286	A	G	0.00910152	0.981476	12	60435968	0.02557	0.721882	408074	0.00139685	19.9805
	rs184033839	A	C	-0.2509	0.0133	7	89952215	0.0514	1.05e-06	14246	A	C	-0.0606045	0.00466368	7	90322901	0.0508544	0.233368	408074	0.00166977	23.824
	rs191929998	A	G	-0.1938	0.9581	22	31852311	0.0409	2.15e-06	9844	A	G	0.0407787	0.978603	22	31456325	0.0241073	0.0907319	408074	0.00227562	22.4477
	rs2276862	C	G	0.303	0.8212	3	45187785	0.0146	1.14e-95	14730	C	G	0.0296922	0.806652	3	45146293	0.00873607	0.000676815	408074	0.0284093	430.646
	rs2742145	A	G	0.2325	0.0213	21	37270018	0.051	5.14e-06	11538	A	G	0.00299897	0.0628716	21	35897720	0.0142123	0.832877	408074	0.00179802	20.7793
	rs28535751	T	C	-0.0541	0.6294	14	59010649	0.0118	4.55e-06	14733	T	C	-0.00464811	0.651366	14	58543931	0.00719857	0.518474	408074	0.00142469	21.017
	rs2990246	C	G	-0.0566	0.4028	1	155197602	0.012	2.4e-06	14286	C	G	0.0135409	0.49882	1	155227811	0.00689045	0.0493947	408074	0.00155483	22.2438
	rs34027772	T	C	0.0757	0.2607	3	43423959	0.0143	1.2e-07	12403	T	C	0.00324261	0.310333	3	43382467	0.00743497	0.662743	408074	0.00225431	28.0188
	rs35176543	T	G	0.0894	0.0924	11	17556914	0.0201	8.68e-06	14286	T	G	0.00140994	0.187796	11	17535367	0.00880859	0.872831	408074	0.00138284	19.7798
	rs35478654	T	C	-0.148	0.0367	3	58453757	0.0312	2.1e-06	14725	T	C	-0.0102205	0.0417254	3	58468030	0.0171997	0.552362	408074	0.00152579	22.4986
	rs4804148	T	C	-0.0619	0.7187	19	11270867	0.0125	7.35e-07	14734	T	C	0.00320477	0.698279	19	11160191	0.00747442	0.668095	408074	0.00166157	24.519
	rs5010503	A	T	-0.1578	0.0675	1	19875930	0.0352	7.36e-06	12404	A	T	-0.0174906	0.010379	1	19549436	0.0342566	0.609648	408074	0.00161757	20.0936
	rs59752567	T	G	-0.0923	0.0938	15	58791416	0.0204	6.05e-06	14730	T	G	0.00250103	0.05614	15	58499217	0.0150653	0.868147	408074	0.00138783	20.4684
	rs59872649	A	G	-0.1093	0.0652	2	148430383	0.0232	2.46e-06	14734	A	G	-0.0164729	0.0932008	2	147672815	0.0117868	0.16224	408074	0.00150415	22.1925
	rs61782461	T	C	-0.2176	0.9829	1	101804329	0.0471	3.84e-06	14286	T	C	0.0450857	0.993447	1	101338773	0.0426219	0.290144	408074	0.00149182	21.341
	rs6452820	A	G	-0.0738	0.8367	5	72411335	0.0159	3.46e-06	14286	A	G	-0.00305126	0.796978	5	73115508	0.00851748	0.720168	408074	0.00150575	21.5406
	rs672806	A	G	0.0816	0.4097	11	126188405	0.0116	2e-12	14286	A	G	0.00093045	0.396035	11	126318510	0.00703049	0.894711	408074	0.00345185	49.477
	rs6991332	T	C	-0.0579	0.6455	8	61937553	0.0119	1.14e-06	14286	T	C	-0.00157068	0.646711	8	61024994	0.0071572	0.826296	408074	0.00165437	23.6702
	rs74811341	T	C	-0.1323	0.0513	17	38720826	0.0277	1.79e-06	14734	T	C	0.00126736	0.0538593	17	40564574	0.015314	0.934044	408074	0.00154585	22.8087
	rs7506429	A	C	0.0737	0.7965	18	19991319	0.0144	3.09e-07	14286	A	C	-0.0129333	0.800154	18	22411356	0.00859716	0.132485	408074	0.00183022	26.1908
	rs75892552	T	G	-0.1259	0.0544	17	36021431	0.0279	6.41e-06	14286	T	G	0.0243341	0.0655627	17	37661400	0.0140546	0.0833816	408074	0.00142336	20.3602
	rs7618923	T	C	-0.1738	0.1811	3	45130725	0.0151	1.18e-30	14286	T	C	0.00547799	0.18653	3	45089233	0.00887733	0.537185	408074	0.00918811	132.46
	rs9272226	T	C	-0.0933	0.6505	6	32602396	0.0118	2.64e-15	14733	T	C	-0.0184639	0.660917	6	32634619	0.00724834	0.010855	408074	0.00422541	62.5087
Macrophage colony-stimulating factor 1 levels	rs10042665	C	G	0.0583	0.3043	5	78775099	0.0122	1.76e-06	14727	C	G	-0.000688606	0.328232	5	79479276	0.00730437	0.924892	408074	0.00154821	22.8328
	rs115370595	A	G	-0.2277	0.9815	2	140484970	0.0496	4.42e-06	13799	A	G	-0.030911	0.990096	2	139727401	0.0351745	0.379515	408074	0.00152494	21.0717
	rs116039112	A	G	0.2238	0.016	4	154438727	0.0504	8.98e-06	14286	A	G	-0.00569754	0.0203197	4	153517575	0.0244502	0.815741	408074	0.00137832	19.7151
	rs116443177	T	C	0.0827	0.1595	2	27764122	0.0173	1.75e-06	12403	T	C	-0.00340103	0.176112	2	27541255	0.00901381	0.70594	408074	0.00183905	22.848
	rs11685487	T	C	0.0944	0.1197	2	8775320	0.0196	1.46e-06	14286	T	C	0.00664245	0.121757	2	8635190	0.0106134	0.531409	408074	0.00162112	23.1938
	rs117591817	C	G	-0.1989	0.0348	19	58875573	0.0435	4.82e-06	14286	C	G	0.00909161	0.0287591	19	58364206	0.0205254	0.657806	408074	0.00146132	20.904
	rs11806838	T	C	0.0674	0.185	1	190519358	0.0152	9.24e-06	14286	T	C	0.0216727	0.238387	1	190550228	0.00804227	0.00704223	408074	0.00137444	19.6595
	rs12549430	A	G	-0.061	0.738	8	80715263	0.0135	6.23e-06	14286	A	G	-0.00939455	0.748447	8	79803028	0.00792641	0.23593	408074	0.00142712	20.4142
	rs142421172	A	G	0.1439	0.044	1	179682087	0.031	3.45e-06	12840	A	G	0.00915472	0.0660208	1	179712952	0.014036	0.514252	408074	0.00167535	21.5442
	rs142902162	T	C	0.3234	0.0106	13	75660663	0.0723	7.71e-06	12898	T	C	-0.0295426	0.00922222	13	75086526	0.0367886	0.421953	408074	0.00154885	20.0049
	rs1605333	C	G	-0.0601	0.6484	12	58388232	0.0124	1.25e-06	13237	C	G	-0.0120842	0.6202	12	57994449	0.00707685	0.0877162	408074	0.00177152	23.4877
	rs17610659	T	C	0.1684	0.4821	1	110503296	0.0118	3.31e-46	14286	T	C	0.000975965	0.509191	1	109960674	0.00686541	0.886956	408074	0.014056	203.638
	rs17638424	A	T	0.1034	0.9329	18	3048453	0.023	6.94e-06	14715	A	T	0.0148123	0.948031	18	3048455	0.0155254	0.34005	408074	0.0013716	20.2081
	rs17734417	T	C	-0.1225	0.9466	14	58461604	0.0265	3.79e-06	14723	T	C	-0.0309229	0.954261	14	57994886	0.0165534	0.0617519	408074	0.00144929	21.3659
	rs188348611	A	T	0.1847	0.9719	3	47563522	0.0412	7.36e-06	12354	A	T	-0.0287748	0.974277	3	47522032	0.022017	0.191234	408074	0.00162415	20.0941
	rs28673875	A	T	-0.2096	0.9801	15	45690795	0.046	5.2e-06	14236	A	T	0.0373045	0.981579	15	45398597	0.0255001	0.143491	408074	0.00145628	20.759
	rs34674345	T	C	-0.2243	0.9814	15	63787216	0.0503	8.22e-06	14286	T	C	-0.0340864	0.966695	15	63495017	0.0190761	0.0739605	408074	0.00138998	19.8821
	rs3934571	T	C	-0.0802	0.1143	5	174229899	0.018	8.37e-06	14732	T	C	0.00740489	0.0873403	5	174802896	0.0121516	0.542277	408074	0.00134573	19.8493
	rs7227917	A	G	-0.0872	0.8823	18	45546185	0.0185	2.43e-06	14286	A	G	-0.000241662	0.859595	18	48019814	0.00987244	0.980471	408074	0.00155276	22.2141
	rs72783071	T	C	-0.199	0.0231	16	60437963	0.0414	1.53e-06	14247	T	C	0.011255	0.0155637	16	60404059	0.0278266	0.685866	408074	0.00161912	23.1017
	rs72997796	C	G	0.0888	0.1075	3	1456080	0.0192	3.75e-06	14286	C	G	0.00587624	0.0954919	3	1414396	0.0117674	0.617521	408074	0.00149508	21.3876
	rs74849049	T	G	-0.0914	0.8992	3	171430935	0.02	4.88e-06	14286	T	G	-0.0173507	0.896825	3	171713145	0.0113287	0.125629	408074	0.00145978	20.882
	rs75305583	T	C	-0.1493	0.0382	4	183461339	0.0329	5.68e-06	14286	T	C	0.00172852	0.02584	4	182540186	0.0216859	0.93647	408074	0.00143943	20.5905
	rs7538029	A	C	0.0775	0.2211	1	110474695	0.0165	2.64e-06	11335	A	C	-0.00875983	0.2779	1	109932073	0.00764494	0.251864	408074	0.00194254	22.0576
	rs75869070	A	G	0.1151	0.936	14	78693608	0.0239	1.47e-06	14715	A	G	0.00683991	0.963566	14	78227265	0.0184189	0.710376	408074	0.00157366	23.1897
	rs76421506	A	G	0.0778	0.853	3	115295680	0.0168	3.64e-06	14286	A	G	-0.0171088	0.852825	3	115576833	0.00970857	0.0780297	408074	0.00149892	21.4427
	rs7825914	A	G	0.054	0.3028	8	19590012	0.0122	9.59e-06	14732	A	G	0.00733838	0.315836	8	19732501	0.00735687	0.318528	408074	0.0013281	19.5888
	rs846654	T	C	-0.0519	0.5786	2	10646611	0.0114	5.3e-06	14707	T	C	-0.00486686	0.49086	2	10506485	0.00688338	0.479539	408074	0.00140731	20.7236
Cystatin D levels	rs10479093	A	G	-0.0565	0.587	5	134508559	0.0116	1.11e-06	14712	A	G	0.00626283	0.563543	5	135172869	0.00691309	0.364968	408074	0.00160994	23.7204
	rs11054089	T	G	0.1707	0.7422	12	11116082	0.0133	1.05e-37	14288	T	G	-0.02249	0.724163	12	10963483	0.00764816	0.00327605	408074	0.0113976	164.704
	rs11696133	T	C	-0.6554	0.8166	20	23810508	0.0149	1e-200	14288	T	C	-0.00134288	0.847777	20	23829871	0.0096002	0.888754	408074	0.119265	1934.55
	rs141192864	T	C	0.1016	0.0812	12	31381343	0.0213	1.84e-06	14728	T	C	-0.0212279	0.088413	12	31228409	0.0121329	0.0801844	408074	0.00154246	22.7494
	rs1509659	A	G	-0.0671	0.6342	11	34865133	0.0118	1.3e-08	14732	A	G	-0.00522544	0.674991	11	34843586	0.00732439	0.47558	408074	0.00219012	32.3312
	rs34074361	A	G	0.0814	0.1953	20	23464311	0.0145	1.98e-08	14736	A	G	-0.0118883	0.137194	20	23483674	0.0100324	0.236024	408074	0.00213405	31.5104
	rs35106244	T	C	0.0831	0.4156	19	49203829	0.0123	1.42e-11	14288	T	C	0.0133143	0.322581	19	48700572	0.00739726	0.071877	408074	0.00318446	45.6385
	rs470841	T	C	0.0568	0.6369	18	24286681	0.0119	1.81e-06	14736	T	C	0.00205908	0.65088	18	26706717	0.00718445	0.774417	408074	0.00154366	22.7795
	rs4815261	A	G	-0.0986	0.7668	20	23952699	0.014	1.88e-12	14288	A	G	0.00277662	0.698241	20	23972062	0.00746767	0.710029	408074	0.00345956	49.5949
	rs4950836	A	G	0.0585	0.6022	1	202192624	0.012	1.09e-06	14288	A	G	0.00787533	0.548635	1	202223496	0.00690102	0.253793	408074	0.00166057	23.7623
	rs60586299	T	C	-0.0654	0.3077	18	3479423	0.0134	1.06e-06	14288	T	C	0.0159051	0.243961	18	3479425	0.00804274	0.0479767	408074	0.00166437	23.8169
	rs60746501	T	C	-0.0783	0.2362	20	24695916	0.0137	1.09e-08	14288	T	C	0.00759676	0.215837	20	24715280	0.00835785	0.363383	408074	0.00228097	32.6604
	rs72748935	T	C	0.0772	0.4618	15	63639416	0.0114	1.27e-11	14722	T	C	0.00618383	0.409091	15	63347217	0.00700466	0.377336	408074	0.00310533	45.8528
	rs7275493	T	C	-0.0572	0.6243	21	18049996	0.0119	1.53e-06	14727	T	C	-0.000713645	0.676418	21	16677677	0.00734778	0.922628	408074	0.0015664	23.1014
	rs72980022	A	G	0.0607	0.2813	2	233853187	0.0126	1.45e-06	14721	A	G	0.00210231	0.295491	2	232988477	0.00750643	0.779424	408074	0.00157404	23.2048
	rs77415137	A	G	-0.2494	0.9789	20	24084648	0.0438	1.24e-08	14736	A	G	-0.0406248	0.985684	20	24104012	0.0288599	0.159232	408074	0.00219538	32.418
	rs7943316	A	T	-0.0639	0.345	11	34460472	0.012	1.01e-07	14731	A	T	0.0136477	0.399011	11	34438925	0.00700566	0.0514044	408074	0.0019212	28.3518
Fractalkine levels	rs10778675	A	C	0.0792	0.1687	12	79905558	0.0158	5.37e-07	14295	A	C	0.0055028	0.152209	12	79511778	0.00953043	0.563674	408074	0.00175464	25.1232
	rs111472651	C	G	-0.1191	0.9355	2	44117788	0.0248	1.57e-06	14728	C	G	0.0246891	0.950335	2	43890649	0.0159842	0.122444	408074	0.0015635	23.0601
	rs114359340	A	G	-0.1881	0.9747	1	6532317	0.0405	3.41e-06	13651	A	G	-0.0087279	0.987556	1	6472257	0.0313345	0.780599	408074	0.00157767	21.5677
	rs11682107	A	G	-0.0675	0.5568	2	113835522	0.0126	8.45e-08	12412	A	G	-0.000372986	0.543994	2	113077945	0.00689761	0.956876	408074	0.00230686	28.6944
	rs117698194	A	G	-0.1996	0.0224	15	85657494	0.0432	3.83e-06	13859	A	G	0.0259145	0.0126247	15	85114263	0.0309653	0.402656	408074	0.00153799	21.3447
	rs12331618	A	G	-0.0582	0.4914	4	187139939	0.0114	3.3e-07	14729	A	G	-0.00098582	0.425068	4	186218785	0.0069284	0.886854	408074	0.00176643	26.0602
	rs13167439	T	C	-0.0903	0.89	5	120396066	0.0193	2.89e-06	14295	T	C	0.0183196	0.882102	5	121060371	0.0106519	0.0854614	408074	0.00152902	21.8877
	rs16904321	A	G	-0.0867	0.8632	8	131635787	0.0193	7.05e-06	14295	A	G	0.0147092	0.835714	8	130623541	0.00941431	0.118186	408074	0.0014097	20.1773
	rs1976172	C	G	-0.0569	0.3525	3	1260482	0.012	2.12e-06	14732	C	G	-0.0133348	0.379941	3	1218798	0.00707812	0.0595717	408074	0.00152384	22.4804
	rs2442752	T	C	-0.0589	0.6177	6	31351764	0.0117	4.8e-07	14743	T	C	0.010415	0.654806	6	31383987	0.00721344	0.148788	408074	0.00171604	25.3396
	rs2731674	T	G	-0.0681	0.274	5	176839890	0.0128	1.04e-07	14740	T	G	-0.00128443	0.260244	5	177412889	0.00780789	0.869335	408074	0.00191665	28.3019
	rs2736723	A	T	0.0597	0.4243	7	30524015	0.012	6.52e-07	14295	A	T	0.0104206	0.386254	7	30484399	0.00703995	0.138816	408074	0.00172843	24.7472
	rs35026817	T	G	0.0633	0.3327	3	70136592	0.0122	2.12e-07	14740	T	G	0.00426691	0.301778	3	70087441	0.00747665	0.568205	408074	0.00182305	26.9171
	rs36067349	T	C	0.0666	0.8038	15	23001299	0.015	9e-06	14294	T	C	0.0135814	0.820297	15	22871769	0.00910416	0.135758	408074	0.00137725	19.7108
	rs3732378	A	G	0.0941	0.1671	3	39307162	0.0154	9.94e-10	14740	A	G	-0.00506694	0.159024	3	39265671	0.00935453	0.588055	408074	0.00252663	37.3318
	rs55896747	T	C	0.1129	0.9372	16	57508595	0.0244	3.71e-06	14734	T	C	0.00391443	0.961147	16	57474683	0.0176889	0.824864	408074	0.00145097	21.4067
	rs56397903	A	G	0.1968	0.9744	8	26741279	0.0424	3.46e-06	14743	A	G	0.0270123	0.955376	8	26883762	0.0166088	0.103867	408074	0.00145915	21.5407
	rs56675723	T	C	0.0666	0.7791	11	120941125	0.0149	7.83e-06	12412	T	C	-0.00773005	0.778547	11	121070416	0.00823941	0.348152	408074	0.00160707	19.9759
	rs635634	T	C	-0.1145	0.1884	9	136155000	0.0166	5.29e-12	11792	T	C	0.000832696	0.202226	9	133279427	0.00852176	0.922159	408074	0.00401845	47.5687
	rs671623	C	G	0.2041	0.424	16	57412802	0.0118	4.99e-67	14295	C	G	-0.00444605	0.389213	16	57378890	0.00702184	0.52662	408074	0.0204995	299.131
	rs6937696	T	C	-0.0811	0.651	6	32418018	0.012	1.4e-11	14742	T	C	-0.00531627	0.644149	6	32450241	0.00716024	0.457801	408074	0.00308873	45.6689
	rs712137	A	C	0.0563	0.6601	12	41381284	0.012	2.71e-06	14737	A	C	0.0155255	0.728049	12	40987482	0.00771579	0.0442018	408074	0.00149141	22.0087
	rs71451021	A	C	-0.165	0.9728	2	19059082	0.0362	5.16e-06	14740	A	C	-0.0194511	0.980781	2	18877816	0.0250159	0.436834	408074	0.00140748	20.7726
	rs72704449	T	C	-0.1358	0.9547	1	179473273	0.0298	5.19e-06	14295	T	C	-0.00920273	0.935309	1	179504138	0.0140071	0.511179	408074	0.00145062	20.7638
	rs72985859	T	C	0.1351	0.0806	2	232254374	0.0292	3.72e-06	8297	T	C	-0.0228574	0.0435936	2	231389663	0.0168396	0.174665	408074	0.00257339	21.4013
	rs73007244	T	C	0.0813	0.1321	18	59374764	0.0179	5.57e-06	14295	T	C	-0.0193999	0.111295	18	61707531	0.0109402	0.0761851	408074	0.001441	20.626
	rs73137770	C	G	0.2442	0.9812	20	52569781	0.0529	3.91e-06	13808	C	G	-0.0294332	0.987782	20	53953242	0.0311356	0.344493	408074	0.00154092	21.3067
	rs77819349	C	G	0.1196	0.9371	9	81886673	0.0263	5.43e-06	14295	C	G	-0.0114496	0.981624	9	79271758	0.0256874	0.655793	408074	0.00144457	20.6771
	rs77915710	A	G	-0.1436	0.0402	1	172099857	0.0304	2.32e-06	14742	A	G	0.0094863	0.0117878	1	172130717	0.032029	0.767093	408074	0.00151129	22.3102
	rs78751841	A	G	-0.1935	0.9764	16	57183274	0.0433	7.87e-06	14723	A	G	0.0020347	0.980275	16	57149362	0.024659	0.934239	408074	0.00135457	19.9677
	rs8052631	A	G	-0.1511	0.9463	16	57167230	0.027	2.19e-08	14295	A	G	-0.0156917	0.954391	16	57133318	0.0164234	0.339351	408074	0.00218608	31.3142
	rs9981489	T	C	0.1127	0.0652	21	25498266	0.0254	9.12e-06	14295	T	C	0.0040534	0.0844586	21	24125953	0.0123953	0.743659	408074	0.0013753	19.6843
C-X-C motif chemokine 1 levels	rs10508556	T	C	0.0518	0.4633	10	18285342	0.0116	7.99e-06	14735	T	C	-0.00950125	0.43663	10	17996413	0.00690519	0.168834	408074	0.00135147	19.9381
	rs10734292	A	G	0.123	0.067	11	20486401	0.0267	4.09e-06	11776	A	G	-0.0133366	0.048753	11	20464855	0.0159969	0.404449	408074	0.0017989	21.2185
	rs118090102	T	G	-0.2573	0.0166	12	28799395	0.0582	9.83e-06	12935	T	G	0.0184053	0.00428988	12	28646462	0.0535886	0.731255	408074	0.00150873	19.5419
	rs11880837	A	G	0.0583	0.3161	19	14808453	0.0127	4.42e-06	14288	A	G	0.00464506	0.361858	19	14697641	0.00714482	0.515608	408074	0.00147271	21.0702
	rs1366946	T	C	-0.3134	0.7638	4	74738469	0.0134	5.65e-121	14730	T	C	-0.00810019	0.773216	4	73872752	0.00818164	0.322152	408074	0.0358055	546.927
	rs141276323	C	G	0.1982	0.0196	12	90180208	0.0444	8.05e-06	14728	C	G	-0.00915737	0.00530219	12	89786431	0.0471411	0.845977	408074	0.00135117	19.9243
	rs144620567	T	C	0.1891	0.9761	7	115483444	0.0426	9.04e-06	14730	T	C	0.0104967	0.982696	7	115843390	0.0267183	0.69442	408074	0.00133592	19.7018
	rs144747179	T	C	0.2626	0.0157	5	159394723	0.0582	6.42e-06	12591	T	C	0.0188283	0.00165729	5	159967716	0.0894565	0.833298	408074	0.00161429	20.3552
	rs146204850	T	C	0.2706	0.0138	10	13896867	0.0601	6.72e-06	13801	T	C	0.00516672	0.0203337	10	13854867	0.0244537	0.832664	408074	0.00146676	20.2695
	rs147772671	T	TA	0.195	0.9688	4	13514885	0.0437	8.11e-06	11328	T	TA	0.0282493	0.983579	4	13513261	0.0271409	0.297951	408074	0.00175465	19.9081
	rs150441545	A	C	-0.0719	0.8268	14	35091527	0.0158	5.35e-06	14288	A	C	0.00121804	0.808118	14	34622321	0.00868729	0.888495	408074	0.00144725	20.7054
	rs2122155	A	G	-0.0538	0.5637	4	59689961	0.0117	4.26e-06	14717	A	G	-0.00234559	0.538833	4	58823796	0.00691857	0.734588	408074	0.00143466	21.1414
	rs2280441	A	G	-0.1443	0.0405	15	81240669	0.0312	3.75e-06	14735	A	G	-0.0223214	0.023308	15	80948328	0.0229878	0.331542	408074	0.00144958	21.3877
	rs2835916	C	G	-0.0564	0.3876	21	39102421	0.012	2.6e-06	14735	C	G	0.00923071	0.394411	21	37730118	0.0070276	0.189017	408074	0.00149691	22.087
	rs374636704	T	G	0.3935	0.009	5	177372616	0.0869	5.95e-06	8911	T	G	-0.117637	0.000682032	5	177945615	0.132215	0.373606	408074	0.00229575	20.4999
	rs4474574	T	C	-0.365	0.0146	13	37854253	0.0779	2.79e-06	9555	T	C	0.043273	0.000478	13	37280116	0.166255	0.794647	408074	0.00229236	21.9493
	rs6700633	T	C	-0.1886	0.9791	1	211439817	0.042	7.11e-06	14726	T	C	-0.00325762	0.96041	1	211266475	0.0176556	0.853615	408074	0.00136743	20.1616
	rs67797811	C	G	0.0822	0.1691	9	4396102	0.0179	4.39e-06	14288	C	G	-0.0146428	0.119343	9	4396102	0.0108171	0.175841	408074	0.00147376	21.0852
	rs6807587	A	G	0.0577	0.2947	3	45270029	0.0128	6.55e-06	14733	A	G	0.0060306	0.339486	3	45228537	0.00724775	0.405372	408074	0.00137734	20.3176
	rs74377501	G	GATCAGAAA	0.1456	0.9231	4	74527375	0.0265	3.92e-08	10894	G	GATCAGAAA	0.0123765	0.927	4	73661658	0.0132692	0.350962	408074	0.00276339	30.1822
	rs75883619	T	C	-0.2241	0.9769	1	191712620	0.0502	8.04e-06	14736	T	C	-0.0247191	0.970322	1	191743490	0.0202815	0.22292	408074	0.00135055	19.9259
	rs7700661	A	G	0.0556	0.3196	5	122405522	0.0124	7.33e-06	14719	A	G	0.00353491	0.359208	5	123069827	0.00715474	0.621259	408074	0.00136407	20.1024
	rs8136931	A	G	-0.1533	0.0337	22	33031339	0.0344	8.33e-06	14736	A	G	-0.00390704	0.0203522	22	32635353	0.0243009	0.872269	408074	0.00134587	19.8568
	rs937341	T	G	0.066	0.7719	12	125093430	0.0146	6.17e-06	14288	T	G	-0.0129507	0.751302	12	124608884	0.00803323	0.106933	408074	0.0014282	20.4325
C-X-C motif chemokine 10 levels	rs10481754	T	C	-0.0548	0.4567	9	84196490	0.0119	4.12e-06	14296	T	C	-0.00778641	0.449483	9	81581575	0.00690602	0.259539	408074	0.00148118	21.2034
	rs1077965	A	G	-0.0546	0.5648	15	80065337	0.0118	3.71e-06	14731	A	G	-0.00910092	0.55816	15	79772995	0.00690467	0.187476	408074	0.0014513	21.4073
	rs112202639	A	G	-0.1609	0.9671	1	44566391	0.0336	1.68e-06	14744	A	G	-0.00290448	0.955989	1	44100719	0.0166092	0.861181	408074	0.0015529	22.9284
	rs115140093	T	C	-0.5186	0.9732	4	76910673	0.042	5.02e-35	14744	T	C	-0.0116009	0.981691	4	75989520	0.0259943	0.65539	408074	0.0102349	152.443
	rs11645285	C	G	-0.1096	0.9073	16	5063233	0.0242	5.93e-06	11345	C	G	0.00546932	0.937355	16	5013232	0.0143279	0.702666	408074	0.00180469	20.5076
	rs117298099	A	G	0.1456	0.0363	6	152726625	0.0325	7.46e-06	14725	A	G	-0.0504844	0.0170609	6	152405490	0.0265865	0.0575811	408074	0.00136116	20.0677
	rs11825923	T	C	0.1921	0.0237	11	116006514	0.0421	5.04e-06	14247	T	C	0.00620388	0.0176358	11	116135797	0.026247	0.813149	408074	0.00145926	20.8175
	rs12155428	T	C	-0.1765	0.0284	7	3425301	0.0375	2.52e-06	14733	T	C	0.0505236	0.0065535	7	3385669	0.0430824	0.240908	408074	0.00150135	22.1497
	rs12174864	A	G	-0.0582	0.6254	6	88557407	0.0121	1.51e-06	14295	A	G	0.00452252	0.598057	6	87847689	0.00697414	0.516682	408074	0.0016158	23.1321
	rs12476448	T	C	0.0536	0.4864	2	14400474	0.0115	3.15e-06	14737	T	C	0.00792289	0.46464	2	14260350	0.0068729	0.249004	408074	0.00147192	21.7208
	rs12629593	T	G	-0.0879	0.1209	3	54104178	0.0182	1.37e-06	14744	T	G	0.00919901	0.0836861	3	54070151	0.0124771	0.460959	408074	0.00157955	23.3226
	rs12646113	T	C	0.0977	0.246	4	77175245	0.0136	6.78e-13	14743	T	C	0.0252467	0.250127	4	76254092	0.00791568	0.00142544	408074	0.00348825	51.6003
	rs143796249	C	G	-0.2858	0.012	9	4150061	0.062	4.03e-06	14296	C	G	-0.0179417	0.0314526	9	4150061	0.0198724	0.366609	408074	0.00148416	21.2462
	rs144219691	A	AC	0.0645	0.6875	17	33794704	0.0145	8.66e-06	10894	A	AC	0.00782216	0.74034	17	35467685	0.00783958	0.318387	408074	0.00181304	19.7835
	rs150519056	T	C	-0.1841	0.9688	22	50774821	0.0376	9.77e-07	13661	T	C	0.0150589	0.966669	22	50336392	0.0192389	0.433783	408074	0.00175181	23.97
	rs1563171	A	G	0.0592	0.7042	2	3891773	0.0127	3.14e-06	14740	A	G	-0.00480377	0.691847	2	3844183	0.00742968	0.517913	408074	0.00147197	21.7259
	rs2164693	A	G	-0.1736	0.9625	2	139887164	0.0393	9.99e-06	14296	A	G	-0.00269085	0.931476	2	139129594	0.0137444	0.844784	408074	0.00136304	19.5098
	rs2349689	A	G	-0.0789	0.2555	8	62003730	0.0164	1.5e-06	14296	A	G	-0.00992447	0.210063	8	61091171	0.00885945	0.262623	408074	0.0016164	23.1422
	rs2523495	T	C	0.1095	0.1048	6	31377978	0.0196	2.31e-08	14743	T	C	0.00600079	0.0916597	6	31410201	0.0118826	0.613554	408074	0.00211257	31.2074
	rs3184504	T	C	0.1138	0.4756	12	111884608	0.0131	3.72e-18	11793	T	C	0.00699286	0.407658	12	111446804	0.00698203	0.31656	408074	0.00635839	75.4516
	rs3846056	A	G	-0.0559	0.3248	3	134227292	0.0124	6.54e-06	14296	A	G	-0.00155413	0.276549	3	134508450	0.00766448	0.839314	408074	0.00141954	20.3198
	rs4367871	T	C	-0.0567	0.5587	10	1845059	0.0119	1.89e-06	14296	T	C	-0.00798916	0.545907	10	1802865	0.00690677	0.247389	408074	0.00158551	22.6992
	rs4804148	T	C	-0.0629	0.7227	19	11270867	0.013	1.31e-06	14744	T	C	0.00320477	0.698279	19	11160191	0.00747442	0.668095	408074	0.0015853	23.4075
	rs55732300	A	G	0.1175	0.929	11	73731422	0.025	2.6e-06	14730	A	G	-0.00100337	0.963979	11	74020377	0.0186659	0.957131	408074	0.00149741	22.087
	rs59465157	A	G	0.1295	0.0442	5	115740808	0.0287	6.42e-06	14744	A	G	-0.0428945	0.028952	5	116405111	0.0204575	0.0360147	408074	0.00137899	20.3571
	rs61811733	C	G	-0.1436	0.9616	1	181143447	0.0324	9.33e-06	14738	C	G	0.0110762	0.960207	1	181174311	0.0177104	0.531704	408074	0.00133107	19.6408
	rs62208309	T	C	-0.1371	0.0542	20	51942555	0.0309	9.13e-06	14296	T	C	0.0310464	0.0414451	20	53326016	0.0175282	0.0765226	408074	0.00137514	19.6833
	rs72651343	T	C	-0.6096	0.9892	4	76808216	0.0619	6.98e-23	14257	T	C	0.00859603	0.993114	4	75887063	0.0413955	0.835497	408074	0.00675672	96.9723
	rs72682331	A	G	0.1089	0.0979	4	112904535	0.0209	1.88e-07	14731	A	G	-0.0212613	0.0987677	4	111983379	0.0115208	0.0649696	408074	0.00183963	27.1459
	rs741344	A	G	-0.06	0.7036	12	68597086	0.013	3.92e-06	14296	A	G	0.00245577	0.620068	12	68203306	0.00709024	0.729073	408074	0.00148783	21.2988
	rs74956615	A	T	-0.1358	0.0495	19	10427721	0.0294	3.86e-06	13671	A	T	-0.0160388	0.0349358	19	10317045	0.0186482	0.389749	408074	0.00155821	21.3325
	rs76484468	T	C	-0.2168	0.9792	2	227559824	0.0482	6.86e-06	14744	T	C	-0.067479	0.991546	2	226695108	0.0388411	0.0823323	408074	0.00137029	20.2286
	rs820963	C	G	-0.0539	0.3617	2	57744868	0.0122	9.96e-06	14732	C	G	0.0157647	0.36567	2	57517733	0.00712467	0.0269184	408074	0.00132319	19.5164
C-X-C motif chemokine 11 levels	rs10733789	T	C	-0.0815	0.6875	10	64948684	0.0127	1.39e-10	14287	T	C	-0.000227556	0.70245	10	63188924	0.00750027	0.975796	408074	0.0028742	41.1763
	rs10876335	C	G	0.0607	0.3069	12	53150540	0.0133	5.02e-06	13240	C	G	-0.0162275	0.295676	12	52756756	0.0075165	0.0308567	408074	0.00157074	20.8261
	rs10898158	A	G	0.0609	0.6028	11	83554112	0.0121	4.83e-07	14288	A	G	-0.00135569	0.711489	11	83843069	0.00757446	0.857952	408074	0.0017698	25.3281
	rs111787182	A	C	-0.1445	0.951	7	157911633	0.0314	4.19e-06	13224	A	C	-0.0162486	0.942675	7	158118941	0.0148128	0.272672	408074	0.00159889	21.1744
	rs112884138	T	C	-0.0976	0.0892	4	134362360	0.0209	3.01e-06	14728	T	C	0.00151302	0.0467928	4	133441205	0.0162505	0.925819	408074	0.0014785	21.8046
	rs114013730	A	G	0.3893	0.9892	2	112444622	0.0853	5.02e-06	11961	A	G	-0.0884226	0.995447	2	111687045	0.0518057	0.0878577	408074	0.00173839	20.8256
	rs115344667	T	C	-0.1344	0.9568	2	78400313	0.0302	8.57e-06	14736	T	C	0.0350123	0.976179	2	78173187	0.022448	0.11883	408074	0.00134221	19.8028
	rs116470923	T	C	-0.1975	0.0216	4	77374393	0.0427	3.74e-06	14736	T	C	0.00474518	0.00559852	4	76453240	0.0466734	0.919021	408074	0.00144967	21.3904
	rs12433317	A	G	0.0571	0.4282	14	50775476	0.012	1.95e-06	14288	A	G	0.0012327	0.428281	14	50308758	0.00694092	0.859038	408074	0.00158216	22.6386
	rs12998222	T	C	0.2339	0.9855	2	153497193	0.0528	9.43e-06	13801	T	C	0.0290866	0.997849	2	152640679	0.0742645	0.695308	408074	0.00141992	19.6214
	rs144908342	A	G	-0.1763	0.0292	17	71105507	0.0394	7.65e-06	14727	A	G	-0.0118227	0.0140131	17	73109368	0.0296293	0.689879	408074	0.00135771	20.0195
	rs146418170	G	GTGCT	0.1109	0.9117	13	46456497	0.0245	6e-06	10894	G	GTGCT	0.00615253	0.968284	13	45882362	0.0195191	0.752607	408074	0.00187727	20.4857
	rs147096628	A	C	-0.239	0.0224	16	55366068	0.0529	6.24e-06	12935	A	C	0.0440721	0.0111962	16	55332156	0.0332039	0.184403	408074	0.00157555	20.4088
	rs148828177	T	C	-0.1509	0.0385	2	240244812	0.034	9.07e-06	14732	T	C	-0.0662935	0.0199063	2	239323117	0.0250589	0.00815699	408074	0.0013353	19.6953
	rs17466177	T	C	-0.1822	0.9741	1	222852472	0.0409	8.4e-06	14723	T	C	-0.01564	0.989716	1	222679130	0.0342464	0.647894	408074	0.00134607	19.8423
	rs17824652	T	C	0.1168	0.9406	20	41987913	0.0258	5.98e-06	14288	T	C	-0.00459026	0.94503	20	43359273	0.0150667	0.760622	408074	0.00143236	20.4921
	rs185516256	T	C	0.1566	0.9575	1	51541675	0.0349	7.22e-06	14288	T	C	0.00960624	0.975624	1	51076003	0.0223675	0.66758	408074	0.00140718	20.1313
	rs2013836	A	C	0.1383	0.0402	1	181142796	0.0309	7.62e-06	14732	A	C	-0.0114322	0.0397871	1	181173660	0.0175532	0.514861	408074	0.00135792	20.0294
	rs2245786	A	G	-0.0599	0.6525	20	4795382	0.0131	4.82e-06	14721	A	G	-0.00555499	0.660599	20	4814736	0.00725734	0.444015	408074	0.00141826	20.9051
	rs2678131	T	C	-0.1497	0.0348	12	43091649	0.033	5.72e-06	14720	T	C	0.0139194	0.0396531	12	42697847	0.0177157	0.432039	408074	0.00139605	20.5758
	rs2894233	A	G	-0.2236	0.9724	6	32011678	0.047	1.96e-06	11917	A	G	-0.0393801	0.981367	6	32043901	0.0266698	0.139789	408074	0.00189564	22.6295
	rs3184504	T	C	0.1236	0.4764	12	111884608	0.0132	7.7e-21	11785	T	C	0.00699286	0.407658	12	111446804	0.00698203	0.31656	408074	0.00738483	87.6628
	rs374784992	A	G	0.1349	0.9402	4	119585039	0.0297	5.57e-06	11760	A	G	0.00672887	0.924156	4	118663884	0.01304	0.605841	408074	0.00175123	20.6271
	rs4748380	T	C	0.0901	0.1188	10	17590681	0.019	2.12e-06	14732	T	C	-0.00370208	0.094806	10	17548682	0.0117979	0.753678	408074	0.00152412	22.4845
	rs59148364	A	G	0.1821	0.0278	4	77130802	0.0378	1.45e-06	14721	A	G	0.00849253	0.036515	4	76209649	0.0184917	0.646047	408074	0.00157404	23.2048
	rs60141220	A	G	-0.0777	0.1703	1	26395741	0.0165	2.49e-06	13221	A	G	-0.00459073	0.155836	1	26069250	0.00946982	0.627836	408074	0.00167449	22.1722
	rs62291421	C	G	0.2674	0.9763	3	188015332	0.0518	2.44e-07	12305	C	G	-0.0256577	0.994076	3	188297544	0.0464748	0.580895	408074	0.00216094	26.6436
	rs6827617	A	G	-0.1724	0.6041	4	76916146	0.0118	2.42e-48	14718	A	G	0.0149048	0.559717	4	75994993	0.00691824	0.0312069	408074	0.0142958	213.428
	rs7009937	T	C	0.1175	0.9321	8	96176796	0.025	2.6e-06	14288	T	C	-0.0253847	0.947079	8	95164568	0.0156064	0.103831	408074	0.00154367	22.0869
	rs7222922	T	C	-0.0882	0.1205	17	34335694	0.0182	1.26e-06	14726	T	C	0.0249495	0.0948516	17	36008654	0.011757	0.0338298	408074	0.00159227	23.482
	rs72747175	A	G	0.1535	0.9608	5	18009856	0.0326	2.49e-06	14730	A	G	0.0232708	0.964401	5	18009747	0.018732	0.214125	408074	0.00150289	22.1678
	rs72925566	A	G	-0.0973	0.1651	6	89498971	0.0185	1.44e-07	11337	A	G	0.00974449	0.173961	6	88789252	0.00910569	0.28455	408074	0.00243403	27.657
	rs7475335	A	C	-0.0646	0.3172	10	104343428	0.0124	1.89e-07	14735	A	C	-0.00712087	0.300247	10	102583671	0.00749112	0.34182	408074	0.00183854	27.1371
	rs75612655	T	C	0.5352	0.0084	7	101594247	0.0705	3.16e-14	12935	T	C	0.0444564	0.000427191	7	101950967	0.170061	0.793772	408074	0.00443565	57.6218
	rs7750544	T	C	-0.0773	0.165	6	154177484	0.0164	2.44e-06	13644	T	C	0.0250263	0.124892	6	153856349	0.0103609	0.0157156	408074	0.00162564	22.213
	rs77516076	C	G	0.1915	0.0233	10	50895131	0.0432	9.3e-06	14730	C	G	0.0361854	0.0142968	10	49687085	0.029247	0.215999	408074	0.00133226	19.6477
	rs78632565	T	C	0.1082	0.9152	8	70982905	0.0214	4.28e-07	14722	T	C	0.00123994	0.901666	8	70070670	0.0115264	0.914334	408074	0.00173343	25.5604
	rs79378014	A	T	-0.1549	0.0325	3	114380762	0.0341	5.56e-06	14734	A	T	-0.0200717	0.0140014	3	114661915	0.0293891	0.494629	408074	0.00139851	20.6317
C-X-C motif chemokine 5 levels	rs10403201	A	G	-0.0601	0.2925	19	14764810	0.0127	2.22e-06	14730	A	G	0.00650182	0.246123	19	14653998	0.00794369	0.413078	408074	0.00151803	22.3915
	rs10821552	A	C	-0.1132	0.3353	9	136939992	0.0156	3.97e-13	9841	A	C	0.00737906	0.38798	9	134074870	0.00705906	0.295869	408074	0.00532215	52.6448
	rs11734099	A	G	0.0769	0.1845	4	6891435	0.0153	5e-07	14731	A	G	-0.00290432	0.185292	4	6889708	0.00883703	0.742419	408074	0.00171196	25.2587
	rs11779495	A	G	0.1153	0.0709	8	81858024	0.0253	5.18e-06	14288	A	G	0.0109313	0.0468386	8	80945789	0.0164418	0.506149	408074	0.00145149	20.7662
	rs141437550	T	TA	-0.107	0.9061	3	124310529	0.0229	2.98e-06	11330	T	TA	0.0114229	0.902724	3	124591682	0.0116072	0.325055	408074	0.00192323	21.8283
	rs146553494	A	G	0.1844	0.0265	3	183850210	0.0377	1e-06	14733	A	G	0.00394743	0.0130962	3	184132422	0.0303651	0.896567	408074	0.00162123	23.921
	rs2004100	T	C	0.0675	0.2492	8	144554731	0.0147	4.39e-06	13224	T	C	0.000483383	0.224777	8	143472561	0.0082766	0.953427	408074	0.00159191	21.0818
	rs2647400	C	G	0.0631	0.2784	6	76351999	0.013	1.21e-06	14734	C	G	0.00350972	0.353018	6	75642283	0.00717139	0.624555	408074	0.00159646	23.5566
	rs28750249	T	G	-0.118	0.945	4	23807061	0.0266	9.16e-06	14735	T	G	-0.0147218	0.951243	4	23805438	0.0158968	0.354401	408074	0.00133374	19.6762
	rs3183927	A	G	-0.0619	0.6436	9	100684757	0.0121	3.13e-07	14725	A	G	0.0137533	0.591168	9	97922475	0.00698078	0.0488191	408074	0.00177412	26.1669
	rs425535	T	C	0.5063	0.1127	4	74863997	0.0181	3.52e-172	14731	T	C	-0.00672855	0.110893	4	73998280	0.0109117	0.537475	408074	0.0504371	782.348
	rs4279906	T	C	0.2082	0.0209	1	211477063	0.042	7.15e-07	14717	T	C	0.00174771	0.040163	1	211303721	0.0175335	0.9206	408074	0.00166694	24.5699
	rs59312158	A	G	-0.19	0.0309	16	88582345	0.0385	8.01e-07	13672	A	G	-0.0276517	0.0174499	16	88515937	0.0263871	0.294673	408074	0.0017782	24.3513
	rs6993770	A	T	-0.1058	0.7312	8	106581528	0.0135	4.61e-15	14288	A	T	-0.0247083	0.776824	8	105569300	0.00823593	0.00269923	408074	0.00428025	61.4106
	rs7090111	C	G	-0.1734	0.5834	10	65077994	0.0117	1.08e-49	14735	C	G	0.00305633	0.615105	10	63318234	0.00705974	0.665071	408074	0.0146876	219.618
	rs7197943	A	C	0.0552	0.6522	16	64226202	0.0123	7.2e-06	14719	A	C	0.0165802	0.675601	16	64192298	0.00732153	0.023538	408074	0.00136646	20.1377
	rs7636889	A	G	-0.0768	0.7593	3	56874033	0.0137	2.07e-08	14733	A	G	0.0108976	0.799101	3	56840005	0.00855018	0.202471	408074	0.00212846	31.4212
	rs7781261	A	G	-0.0675	0.8155	7	111992684	0.0151	7.81e-06	14728	A	G	0.0033341	0.841215	7	112352629	0.009376	0.722141	408074	0.00135494	19.98
	rs79649467	T	G	-0.1721	0.0605	4	74880852	0.0276	4.5e-10	14288	T	G	0.00167988	0.0919344	4	74015135	0.011985	0.88853	408074	0.00271389	38.8761
	rs916776	T	G	0.0546	0.3883	16	26812516	0.0122	7.63e-06	14287	T	G	-0.00776598	0.439335	16	26801195	0.00694269	0.263318	408074	0.00139996	20.0265
	rs9429422	T	C	0.0601	0.2633	1	112467126	0.0135	8.51e-06	14288	T	C	-0.00821539	0.313301	1	111924504	0.00740135	0.267005	408074	0.00138519	19.8162
C-X-C motif chemokine 6 levels	rs12075	A	G	0.0816	0.5554	1	159175354	0.0115	1.29e-12	14741	A	G	-0.00773373	0.532498	1	159205564	0.00688443	0.261282	408074	0.0034039	50.3414
	rs13148728	T	C	-0.4178	0.5539	4	74711126	0.0118	1e-200	14296	T	C	-0.00229803	0.55142	4	73845409	0.00691503	0.739644	408074	0.0806218	1253.46
	rs182381042	A	G	-0.3831	0.0074	8	93838957	0.0799	1.63e-06	12935	A	G	-0.00267768	0.00110828	8	92826729	0.105846	0.979817	408074	0.00177416	22.986
	rs597808	A	G	0.0655	0.4781	12	111973358	0.0135	1.22e-06	11344	A	G	0.00756691	0.413653	12	111535554	0.00696805	0.277504	408074	0.00207085	23.5363
	rs74361503	T	C	-0.2873	0.0558	4	74667328	0.027	1.93e-26	14739	T	C	-0.0259306	0.0459321	4	73801611	0.0165458	0.117068	408074	0.00762346	113.21
C-X-C motif chemokine 9 levels	rs10008912	A	G	0.0586	0.5255	4	7148069	0.0131	7.7e-06	14287	A	G	0.00887733	0.524674	4	7146342	0.00701188	0.205498	408074	0.00139863	20.0075
	rs11059314	T	C	-0.0559	0.6535	12	128159229	0.0124	6.54e-06	14287	T	C	0.00678847	0.57039	12	127674684	0.00699575	0.331862	408074	0.00142044	20.3198
	rs11130569	A	G	-0.051	0.4547	3	57075894	0.0114	7.69e-06	14727	A	G	-0.0134227	0.446599	3	57041866	0.00689335	0.051511	408074	0.00135715	20.0111
	rs113504136	T	G	-0.1494	0.0325	10	13400390	0.0338	9.86e-06	14723	T	G	0.00449712	0.0156995	10	13358390	0.0276876	0.870972	408074	0.00132524	19.5348
	rs114033894	T	G	-0.2245	0.981	2	86977227	0.0488	4.22e-06	14287	T	G	0.00420338	0.960377	2	86750104	0.0177914	0.813232	408074	0.00147914	21.1608
	rs118106660	A	G	0.259	0.0138	14	54798313	0.0573	6.18e-06	13800	A	G	-0.139416	0.00194151	14	54331595	0.0804038	0.0829278	408074	0.00147832	20.4281
	rs12191307	A	G	-0.1452	0.098	6	161256529	0.0197	1.7e-13	14287	A	G	-0.00945064	0.0882075	6	160835497	0.0121259	0.435759	408074	0.00378801	54.3175
	rs142119726	T	C	0.2705	0.9851	7	48859798	0.0551	9.14e-07	13800	T	C	-0.0105847	0.974484	7	48820202	0.0218179	0.627577	408074	0.00174339	24.0973
	rs145607633	T	C	0.0728	0.1625	5	19287867	0.0154	2.28e-06	14287	T	C	0.00420494	0.166535	5	19287758	0.00920759	0.6479	408074	0.00156171	22.344
	rs1758695	T	G	0.0511	0.5681	9	94165889	0.0115	8.85e-06	14732	T	G	0.00563621	0.541183	9	91403607	0.00690149	0.41412	408074	0.00133845	19.7418
	rs182152471	T	C	0.1861	0.028	16	1803589	0.0385	1.34e-06	13667	T	C	0.016589	0.0425581	16	1753588	0.0169544	0.327855	408074	0.0017067	23.3619
	rs192119373	T	G	0.6177	0.0057	1	3823464	0.1287	1.59e-06	8829	T	G	-0.193196	0.000115891	1	3906900	0.374424	0.605868	408074	0.00260229	23.0303
	rs2535260	C	G	0.0642	0.8128	6	29628883	0.0144	8.26e-06	14735	C	G	-0.0122612	0.883611	6	29661106	0.0106874	0.251276	408074	0.00134713	19.874
	rs3184504	T	C	0.1008	0.4744	12	111884608	0.013	8.92e-15	11784	T	C	0.00699286	0.407658	12	111446804	0.00698203	0.31656	408074	0.00507611	60.1119
	rs34965575	A	AG	-0.0784	0.1671	6	3254080	0.0175	7.46e-06	11334	A	AG	0.0131775	0.133201	6	3253846	0.0101265	0.193161	408074	0.00176768	20.0669
	rs35435997	A	G	0.0915	0.1125	2	242665455	0.02	4.76e-06	12791	A	G	-0.012993	0.0997025	2	241726040	0.0115337	0.259941	408074	0.00163368	20.9274
	rs368022534	A	G	0.1686	0.9563	11	102612924	0.0371	5.51e-06	9256	A	G	-0.0165976	0.937229	11	102742193	0.0141047	0.239298	408074	0.00222626	20.6478
	rs4241577	A	C	-0.1419	0.2629	4	76930776	0.0128	1.47e-28	14724	A	C	0.00762469	0.280036	4	76009623	0.00763812	0.318163	408074	0.00827769	122.881
	rs4888966	C	G	-0.157	0.9683	16	79431853	0.0343	4.71e-06	14287	C	G	0.0122536	0.968112	16	79397956	0.019432	0.528309	408074	0.00146431	20.9484
	rs58524610	T	G	0.223	0.0204	12	11768143	0.0491	5.58e-06	14287	T	G	-0.0303088	0.00301821	12	11615209	0.0626754	0.628682	408074	0.00144171	20.6246
	rs61875680	A	G	-0.0758	0.1611	10	107966626	0.0158	1.61e-06	14287	A	G	-0.0140803	0.167634	10	106206868	0.00919639	0.125753	408074	0.00160836	23.0125
	rs62200304	A	C	-0.115	0.9336	20	20119931	0.0244	2.44e-06	14287	A	C	-0.00204993	0.958285	20	20139287	0.0172766	0.90555	408074	0.00155239	22.2103
	rs62272916	A	G	-0.0834	0.1182	3	151541803	0.0176	2.15e-06	14710	A	G	-0.00551485	0.133551	3	151824015	0.0101488	0.586854	408074	0.00152416	22.4516
	rs6548432	A	G	-0.0514	0.4276	3	76525063	0.0114	6.52e-06	14724	A	G	0.00463467	0.361132	3	76475912	0.00715008	0.516858	408074	0.00137877	20.3263
	rs656739	A	G	0.0562	0.6566	7	29049949	0.0119	2.33e-06	14735	A	G	-0.0102313	0.600298	7	29010333	0.00698502	0.14299	408074	0.00151137	22.3008
	rs6586167	T	G	-0.052	0.5056	10	90756146	0.0114	5.08e-06	14735	T	G	0.00782948	0.542659	10	88996389	0.00688668	0.255579	408074	0.00141005	20.8036
	rs7149776	A	T	-0.0574	0.5236	14	74739091	0.0115	6e-07	14286	A	T	-0.00525104	0.542842	14	74272388	0.00690415	0.446918	408074	0.00174085	24.9096
	rs72991127	C	G	-0.0583	0.264	2	236906094	0.0131	8.57e-06	14287	C	G	0.00619615	0.311507	2	235997450	0.00742685	0.404117	408074	0.00138437	19.8031
	rs73194812	A	G	0.1821	0.9758	21	18734554	0.0391	3.2e-06	14730	A	G	-0.00813425	0.972974	21	17362235	0.0212303	0.701614	408074	0.00147036	21.6874
	rs73606147	A	C	0.2792	0.0133	20	2538467	0.059	2.22e-06	13379	A	C	0.00692292	0.00853518	20	2557821	0.0375331	0.853662	408074	0.001671	22.3904
	rs7429588	T	C	0.0592	0.706	3	46835250	0.0134	9.97e-06	14285	T	C	-0.0205014	0.76574	3	46793760	0.00822043	0.0126325	408074	0.00136446	19.5152
	rs74956615	A	T	-0.1309	0.049	19	10427721	0.0286	4.72e-06	13662	A	T	-0.0160388	0.0349358	19	10317045	0.0186482	0.389749	408074	0.00153097	20.9452
	rs75525140	C	G	-0.2062	0.9819	18	28624793	0.0465	9.23e-06	14725	C	G	0.0254137	0.985261	18	31044827	0.0285862	0.373993	408074	0.00133363	19.6613
	rs7600322	T	C	0.057	0.5214	2	204754353	0.0118	1.36e-06	13849	T	C	-0.00518087	0.637084	2	203889630	0.00713129	0.467533	408074	0.00168204	23.3304
	rs783149	A	C	-0.0805	0.1958	6	161088918	0.0144	2.27e-08	14287	A	C	0.010752	0.176194	6	160667886	0.00903754	0.234161	408074	0.00218261	31.2468
	rs79551873	T	C	0.0533	0.3563	2	231423737	0.0119	7.5e-06	14287	T	C	-0.00195812	0.333995	2	230559022	0.00727447	0.787793	408074	0.0014022	20.0586
	rs80348644	T	C	0.1546	0.0336	4	160574480	0.0332	3.21e-06	14734	T	C	-0.0241014	0.0349372	4	159653328	0.0185765	0.194488	408074	0.00146955	21.6812
	rs9366778	A	G	-0.0605	0.4075	6	31269173	0.0115	1.43e-07	14735	A	G	-0.0037058	0.501612	6	31301396	0.00686031	0.589073	408074	0.00187478	27.673
Delta and Notch-like epidermal growth factor-related receptor levels	rs10191831	T	C	-0.0591	0.4361	2	41864408	0.0125	2.27e-06	12403	T	C	0.0107426	0.552867	2	41637268	0.0069034	0.119678	408074	0.00179906	22.3504
	rs10892466	C	G	0.0808	0.1236	11	119661317	0.0175	3.89e-06	14732	C	G	-0.00500071	0.115282	11	119790608	0.010749	0.641771	408074	0.00144496	21.3151
	rs1133851	A	G	-0.0664	0.2533	18	3722038	0.0142	2.92e-06	14286	A	G	0.00492157	0.232009	18	3722038	0.00824127	0.550383	408074	0.00152822	21.8624
	rs116179073	T	C	-0.2481	0.0138	12	31458615	0.0537	3.84e-06	13800	T	C	0.0839644	0.00491306	12	31305681	0.0496536	0.0908364	408074	0.00154438	21.3423
	rs116540722	A	G	-0.1726	0.0313	2	168312525	0.0381	5.89e-06	14735	A	G	-0.000574063	0.0568165	2	167456015	0.0149303	0.969329	408074	0.00139084	20.5198
	rs116794986	A	G	0.2476	0.9884	3	99306038	0.0554	7.85e-06	14735	A	G	0.0175499	0.974822	3	99587194	0.0219124	0.423184	408074	0.00135377	19.9721
	rs116927267	A	G	-0.1742	0.0257	20	4054373	0.0389	7.53e-06	14734	A	G	0.0308355	0.023631	20	4073726	0.0229089	0.178302	408074	0.00135921	20.0511
	rs11725578	C	G	-0.0584	0.697	4	160466825	0.0128	5.05e-06	14287	C	G	0.00220024	0.715147	4	159545673	0.00761494	0.772629	408074	0.0014549	20.8135
	rs117343254	C	G	-0.1281	0.942	7	152385669	0.0274	2.94e-06	14287	C	G	-0.00297412	0.925072	7	152688584	0.0131224	0.8207	408074	0.00152754	21.8543
	rs13107325	T	C	0.1066	0.0697	4	103188709	0.0233	4.76e-06	14732	T	C	0.0582191	0.014045	4	102267552	0.0290493	0.0450547	408074	0.00141881	20.9288
	rs194746	T	C	0.0528	0.4849	14	69282887	0.0112	2.43e-06	14723	T	C	-0.00422814	0.510766	14	68816170	0.0068527	0.537232	408074	0.00150723	22.2215
	rs207671	A	G	0.1016	0.5359	2	230256586	0.0117	3.83e-18	14287	A	G	0.00483297	0.577876	2	229391870	0.00696949	0.488029	408074	0.00525035	75.3971
	rs2837988	A	C	0.0576	0.3578	21	42619544	0.0118	1.05e-06	14733	A	C	0.00333945	0.324968	21	41247617	0.00733765	0.649029	408074	0.00161469	23.8244
	rs28689968	T	C	0.0918	0.1074	17	47247257	0.0184	6.07e-07	14733	T	C	-0.00717865	0.164272	17	49169895	0.00923831	0.437128	408074	0.00168665	24.888
	rs35032874	T	G	0.132	0.7027	2	230309360	0.0132	1.52e-23	14287	T	G	-0.00431965	0.674588	2	229444644	0.00735331	0.556906	408074	0.00695072	99.986
	rs35107184	T	G	0.0586	0.4047	2	113834459	0.013	6.55e-06	11759	T	G	-0.000992891	0.427068	2	113076882	0.00695039	0.886406	408074	0.001725	20.3158
	rs62193248	A	T	0.213	0.6507	2	230596917	0.0123	3.5e-67	14287	A	T	-0.0044769	0.716062	2	229732201	0.00761959	0.556833	408074	0.0205583	299.839
	rs62253189	A	G	-0.108	0.9404	3	69959680	0.0244	9.59e-06	14718	A	G	-0.0137268	0.939274	3	69910529	0.0143966	0.340351	408074	0.00132936	19.5888
	rs6517655	C	G	0.0757	0.289	21	42536246	0.0129	4.41e-09	14287	C	G	2.89739e-05	0.280995	21	41164319	0.00762602	0.996969	408074	0.0024045	34.4312
	rs7123587	A	C	-0.0552	0.6266	11	1681922	0.0124	8.52e-06	13222	A	C	0.00556541	0.671405	11	1660692	0.00731843	0.446976	408074	0.00149654	19.8139
	rs74890918	A	G	0.2266	0.0157	6	32953148	0.0502	6.36e-06	14287	A	G	0.0630285	0.00840934	6	32985371	0.0376139	0.0938015	408074	0.00142414	20.3728
	rs75685422	T	C	0.0879	0.1139	14	95752666	0.0186	2.29e-06	14287	T	C	-0.00896306	0.0869396	14	95286329	0.0122308	0.463663	408074	0.00156075	22.3301
	rs77209370	A	C	0.1346	0.9589	9	113330834	0.0298	6.28e-06	14231	A	C	-0.00855632	0.980195	9	110568554	0.0247571	0.729636	408074	0.00143153	20.3984
	rs773112	T	C	0.0566	0.3128	12	56375881	0.0125	5.95e-06	14287	T	C	-0.0181478	0.301919	12	55982097	0.00748499	0.0153267	408074	0.00143301	20.4999
	rs7809355	A	C	-0.0734	0.1553	7	25386238	0.0164	7.62e-06	14287	A	C	-0.0093956	0.141371	7	25346619	0.0098827	0.34175	408074	0.00140009	20.0283
	rs9289590	T	C	-0.0652	0.7033	3	139639117	0.0142	4.4e-06	12404	T	C	0.00620907	0.75549	3	139920275	0.00798298	0.436694	408074	0.00169676	21.0789
	rs9597690	A	G	-0.0531	0.646	13	58788135	0.0118	6.8e-06	14720	A	G	0.00288748	0.673832	13	58214001	0.00733181	0.693707	408074	0.00137379	20.2472
	rs9967959	T	G	0.0718	0.1718	21	28101979	0.0152	2.32e-06	14731	T	G	-0.0019137	0.160612	21	26729660	0.00936785	0.838132	408074	0.00151242	22.3102
Protein S100-A12 levels	rs112956934	T	C	0.1884	0.0246	12	96571503	0.0407	3.67e-06	14737	T	C	-0.0150768	0.0314468	12	96177725	0.0197595	0.445455	408074	0.00145189	21.4247
	rs112988802	T	C	-0.1396	0.9492	14	59990514	0.0293	1.89e-06	12851	T	C	0.0103025	0.974137	14	59523796	0.02175	0.63573	408074	0.00176332	22.697
	rs113955692	T	C	0.1621	0.0315	16	79653201	0.0366	9.47e-06	14295	T	G	-0.0758324	0.00190593	16	79619304	0.0804874	0.346108	408074	0.00137033	19.613
	rs117923478	T	C	0.1795	0.9721	7	81211709	0.0395	5.51e-06	14295	T	C	0.0211942	0.946706	7	81582393	0.0153965	0.168648	408074	0.00144253	20.6478
	rs13384799	T	C	-0.0622	0.7266	2	125135589	0.0133	2.92e-06	14295	T	C	0.00763301	0.664311	2	124378012	0.007267	0.29355	408074	0.00152767	21.8684
	rs140298956	A	C	-0.2114	0.0217	5	39597187	0.0467	5.99e-06	14295	A	C	0.0340406	0.00492861	5	39597085	0.0502065	0.497765	408074	0.00143143	20.4887
	rs147302029	A	G	0.1806	0.0379	16	4602209	0.0345	1.65e-07	13649	A	G	-0.0102155	0.0358459	16	4552208	0.0185036	0.580894	408074	0.00200367	27.3989
	rs150015576	A	C	0.194	0.0217	3	174824333	0.0423	4.51e-06	14740	A	C	0.0142084	0.0403683	3	175106543	0.0173615	0.413138	408074	0.00142497	21.0312
	rs150886675	A	G	-0.411	0.0085	2	227300526	0.0911	6.44e-06	9876	A	G	-0.0439943	0.0142942	2	226435810	0.0290875	0.130412	408074	0.0020567	20.3497
	rs17325940	T	C	-0.0784	0.8611	3	60071129	0.0174	6.61e-06	14735	T	C	0.0126279	0.820173	3	60085403	0.00894657	0.158104	408074	0.0013759	20.299
	rs174344	A	G	0.0617	0.6296	22	18032226	0.0125	7.97e-07	14295	A	G	0.0121952	0.67814	22	17552541	0.00736639	0.0978205	408074	0.00170148	24.3607
	rs1846881	A	G	-0.0737	0.1925	4	16409999	0.0165	7.94e-06	12212	A	G	-0.00658765	0.174905	4	16408376	0.00907287	0.467789	408074	0.00163106	19.9478
	rs191808657	A	C	0.3059	0.983	7	75133433	0.0665	4.22e-06	12412	A	C	0.00812039	0.993228	7	75504109	0.0420389	0.846831	408074	0.0017019	21.1566
	rs2056031	T	C	-0.0604	0.613	4	12920594	0.0119	3.86e-07	14739	T	G	-0.377115	0.000176035	4	12918970	0.332238	0.256344	408074	0.00174483	25.7585
	rs2425640	A	G	-0.0583	0.3511	20	43028037	0.0123	2.14e-06	14741	A	G	-0.0153555	0.388754	20	44399397	0.00705858	0.0295972	408074	0.00152173	22.463
	rs2742666	T	C	0.0629	0.4364	1	3058233	0.0138	5.17e-06	11348	T	C	0.00382829	0.399736	1	3141669	0.00704442	0.58682	408074	0.00182738	20.7714
	rs2946493	T	C	0.0664	0.7902	8	12823671	0.0148	7.24e-06	14295	T	C	-0.000225015	0.802685	8	12966162	0.00866751	0.979289	408074	0.0014061	20.1257
	rs3014874	A	G	-0.1726	0.2623	1	153337943	0.0137	2.15e-36	14294	A	G	0.000442956	0.253082	1	153365467	0.00788565	0.955205	408074	0.0109822	158.701
	rs3802266	A	G	0.0555	0.5633	8	123985708	0.0118	2.56e-06	14740	A	G	0.00209825	0.607049	8	122973468	0.00703289	0.765438	408074	0.00149856	22.1189
	rs55783131	T	C	0.2064	0.0239	22	17406250	0.0425	1.19e-06	14728	T	C	0.00793314	0.0288408	22	16925360	0.0205238	0.699101	408074	0.00159883	23.5821
	rs56268787	T	C	-0.0936	0.0955	3	152573197	0.0203	4.01e-06	14737	T	C	-0.0161458	0.0662532	3	152855408	0.0137775	0.241238	408074	0.00144054	21.2569
	rs59538998	C	G	-0.1188	0.0622	1	245480237	0.0258	4.13e-06	14295	C	G	0.00401212	0.0703011	1	245316935	0.0134945	0.766226	408074	0.00148104	21.1998
	rs61742155	A	C	0.0805	0.129	18	3896518	0.018	7.74e-06	14729	A	C	-0.0174822	0.196743	18	3896518	0.00864544	0.0431638	408074	0.00135608	19.9981
	rs61803119	T	G	0.1501	0.1069	1	153390202	0.0194	1.02e-14	14295	T	G	-0.0330285	0.086126	1	153417726	0.0123989	0.00772556	408074	0.00417022	59.8545
	rs71301751	G	GT	0.0667	0.5473	2	142499805	0.0138	1.34e-06	10894	G	GT	-0.00347903	0.573862	2	141742236	0.00697685	0.618024	408074	0.00213981	23.3568
	rs78800546	A	G	-0.2529	0.0156	11	31879143	0.0534	2.18e-06	14295	A	G	-0.0756836	0.00710847	11	31857597	0.0409368	0.0644882	408074	0.00156657	22.4261
Fibroblast growth factor 19 levels	rs10777251	A	G	-0.0767	0.1923	12	91080475	0.0166	3.83e-06	12411	A	G	0.015668	0.202382	12	90686698	0.00853887	0.0665197	408074	0.0017172	21.3454
	rs111914842	T	C	-0.1634	0.0368	22	46332463	0.0362	6.37e-06	13667	T	C	0.0398243	0.013777	22	45936583	0.0294561	0.176379	408074	0.00148856	20.3715
	rs112126444	A	G	-0.0927	0.1012	3	132162249	0.0199	3.19e-06	14735	A	G	0.0104475	0.090575	3	132443405	0.012022	0.38483	408074	0.0014705	21.6967
	rs11244038	C	G	0.1199	0.0898	9	136095770	0.0247	1.21e-06	11786	C	G	-0.0437652	0.119976	9	133220383	0.0106325	3.85e-05	408074	0.00199531	23.5598
	rs117398067	T	C	0.2583	0.0178	15	59188192	0.0564	4.65e-06	14744	T	C	-0.00911416	0.0294381	15	58895993	0.0203605	0.654413	408074	0.00142055	20.9716
	rs117438391	T	C	-0.2079	0.0225	14	38084604	0.0466	8.14e-06	13868	T	C	0.0411278	0.00931201	14	37615399	0.0360319	0.253692	408074	0.00143318	19.901
	rs12110436	T	C	-0.136	0.0418	6	168606201	0.0297	4.67e-06	14743	T	C	0.0151077	0.0434164	6	168205521	0.0168228	0.369162	408074	0.00142024	20.9655
	rs12342925	A	T	-0.1352	0.0429	9	82082569	0.0299	6.13e-06	14744	A	T	0.0440867	0.0208856	9	79467654	0.0239732	0.0659144	408074	0.00138482	20.4434
	rs12407505	A	G	-0.1614	0.9664	1	85295202	0.0352	4.53e-06	14735	A	G	-0.0289041	0.98769	1	84829519	0.0313482	0.356512	408074	0.00142479	21.0215
	rs12520287	T	C	-0.1014	0.9175	5	54847098	0.0221	4.47e-06	14296	T	C	0.0191705	0.884979	5	55551270	0.0107636	0.0749049	408074	0.00147041	21.049
	rs13103023	A	G	0.0837	0.3415	4	39457617	0.0124	1.48e-11	14296	A	G	-0.000831496	0.373496	4	39455997	0.00708211	0.906537	408074	0.00317695	45.5561
	rs141140791	T	C	-0.1293	0.0497	10	61186227	0.0286	6.16e-06	14733	T	C	-0.0208363	0.0393322	10	59426469	0.0175825	0.235995	408074	0.00138539	20.4365
	rs141949743	A	AT	-0.1207	0.93	6	139955012	0.0268	6.68e-06	11338	A	AT	-0.0255356	0.921952	6	139633875	0.0127763	0.0456447	408074	0.0017858	20.28
	rs142067135	A	G	-0.2295	0.0198	12	76644195	0.0492	3.09e-06	13809	A	G	0.0530982	0.00608284	12	76250415	0.0450048	0.238066	408074	0.00157322	21.7557
	rs142585344	A	G	0.2133	0.0218	2	32584586	0.0482	9.63e-06	13809	A	G	-0.00823689	0.00636285	2	32359518	0.0438804	0.851102	408074	0.00141615	19.5805
	rs145274424	T	C	0.1992	0.9777	7	17445553	0.0421	2.23e-06	14735	T	C	0.0294932	0.984811	7	17405929	0.0278213	0.289101	408074	0.00151707	22.3849
	rs145434248	A	G	-0.1442	0.0425	14	64892172	0.0323	8.03e-06	14296	A	G	-0.0542069	0.0393108	14	64425454	0.0179967	0.0025949	408074	0.00139221	19.928
	rs147710009	A	AT	-0.2986	0.9886	3	77503817	0.0668	7.82e-06	11337	A	AT	-0.0135136	0.987069	3	77454666	0.030684	0.659637	408074	0.0017594	19.9779
	rs1671812	T	C	0.0621	0.6316	11	114495920	0.0132	2.54e-06	12412	T	C	-0.000556906	0.70295	11	114625198	0.00751318	0.940912	408074	0.00178	22.1292
	rs17326790	T	C	0.2161	0.0209	13	85357827	0.0471	4.47e-06	14741	T	C	0.035386	0.023706	13	84783692	0.0226276	0.117855	408074	0.001426	21.0479
	rs191522330	T	C	0.2325	0.9812	11	5610048	0.0488	1.89e-06	14738	T	C	0.00579337	0.962936	11	5588818	0.0185576	0.754901	408074	0.0015378	22.6959
	rs2306969	A	G	0.0674	0.2338	19	5851801	0.0141	1.75e-06	14739	A	G	-0.00660847	0.214697	19	5851790	0.00836198	0.429353	408074	0.00154789	22.8467
	rs2906655	T	C	-0.0623	0.2503	7	101569302	0.0135	3.93e-06	14743	T	C	-0.013852	0.196681	7	101926022	0.00867655	0.110381	408074	0.00144243	21.2936
	rs35836706	A	G	0.2151	0.0203	9	84435749	0.0456	2.39e-06	14734	A	G	0.020103	0.0267618	9	81820834	0.0212256	0.343582	408074	0.00150791	22.2481
	rs3846346	T	G	0.1372	0.0459	4	27730465	0.0305	6.85e-06	14729	T	G	0.0104189	0.037861	4	27728843	0.0179813	0.5623	408074	0.00137195	20.2325
	rs4483036	A	C	-0.0675	0.2516	6	8777463	0.0148	5.1e-06	12412	A	C	0.000590656	0.162618	6	8777230	0.00932272	0.949483	408074	0.00167307	20.7976
	rs516246	T	C	-0.1661	0.445	19	49206172	0.0118	5.31e-45	14744	T	C	0.0113581	0.374952	19	48702915	0.00707216	0.108266	408074	0.0132606	198.115
	rs7005978	A	G	-0.1055	0.3458	8	59382715	0.0123	9.72e-18	14744	A	G	-0.010258	0.38436	8	58470156	0.00705468	0.145926	408074	0.00496498	73.559
	rs75715636	A	G	0.0838	0.1237	3	7913293	0.0187	7.42e-06	14296	A	G	-0.00529927	0.127193	3	7871606	0.0102931	0.606666	408074	0.00140275	20.0791
	rs76708593	T	C	0.1024	0.9158	12	108147245	0.0222	3.98e-06	14296	T	C	0.0143543	0.89386	12	107753468	0.0111935	0.19971	408074	0.00148605	21.2732
	rs79110990	A	G	0.073	0.1762	9	18148302	0.0156	2.88e-06	14295	A	G	0.0210734	0.2001	9	18148304	0.0085901	0.0141586	408074	0.00152949	21.8945
	rs80023023	A	G	-0.2706	0.0119	12	20656675	0.0607	8.27e-06	12935	A	G	0.0356628	0.00560976	12	20503741	0.0460147	0.438322	408074	0.00153407	19.8706
	rs834971	A	G	-0.0614	0.3002	1	100098055	0.0128	1.61e-06	14728	A	G	-0.0060924	0.285994	1	99632499	0.00758067	0.421585	408074	0.00155989	23.0069
Fibroblast growth factor 21 levels	rs10495032	T	G	-0.1557	0.0383	1	216837226	0.0318	9.77e-07	14720	T	G	0.00532529	0.0721318	1	216663884	0.013261	0.687998	408074	0.00162595	23.9698
	rs12290350	T	C	-0.0689	0.2168	11	76480255	0.0145	2.02e-06	14295	T	C	-0.00490035	0.178482	11	76769211	0.00896732	0.584744	408074	0.001577	22.5757
	rs12532101	T	C	0.0659	0.203	7	1194526	0.0149	9.74e-06	14295	T	C	-0.00752068	0.244905	7	1154890	0.00797355	0.345576	408074	0.00136653	19.5586
	rs1260326	T	C	0.1323	0.3977	2	27730940	0.0119	1.03e-28	14730	T	C	-0.000162016	0.349679	2	27508073	0.00719923	0.982045	408074	0.00832135	123.585
	rs13062487	A	G	0.0571	0.3387	3	71944243	0.0126	5.85e-06	14295	A	G	-0.00681308	0.274286	3	71895092	0.00770986	0.376866	408074	0.00143458	20.5338
	rs13229619	A	G	-0.1609	0.1297	7	73030175	0.0176	6.13e-20	14743	A	G	0.00423113	0.127834	7	73615845	0.0102708	0.680371	408074	0.00563697	83.5657
	rs142603673	T	C	-0.2352	0.0232	21	33860969	0.0455	2.35e-07	14252	T	C	0.0401398	0.00847912	21	32488659	0.0379422	0.290091	408074	0.00187138	26.7172
	rs145127946	A	G	-0.1747	0.037	1	203746507	0.036	1.22e-06	14295	A	G	0.0570142	0.0076886	1	203777379	0.0404365	0.158549	408074	0.00164468	23.5462
	rs145319387	G	GT	-0.0756	0.769	1	188302601	0.0162	3.06e-06	10893	G	GT	-0.00178061	0.685668	1	188333470	0.00739246	0.809658	408074	0.00199526	21.7738
	rs149561599	T	G	0.1978	0.9786	22	20883740	0.0444	8.39e-06	13869	T	G	-0.0272907	0.993664	22	20529453	0.0435403	0.530796	408074	0.00142896	19.8438
	rs17284047	T	C	-0.2149	0.9794	3	100519020	0.0479	7.24e-06	14743	T	C	0.0516359	0.992556	3	100800176	0.040589	0.203315	408074	0.0013634	20.1253
	rs188758663	A	G	-0.3801	0.0104	10	127847758	0.0749	3.88e-07	11668	A	G	-0.0221685	0.00504418	10	126159189	0.0491096	0.651696	408074	0.00220231	25.7488
	rs2429473	A	C	-0.0812	0.795	12	47198899	0.0147	3.32e-08	14295	A	C	-0.010984	0.808253	12	46805116	0.00871136	0.20735	408074	0.00212994	30.5082
	rs35852631	C	G	-0.0608	0.2555	5	107955452	0.0135	6.68e-06	14730	C	G	-0.00471137	0.207871	5	108619751	0.00847724	0.57837	408074	0.00137512	20.2806
	rs4700382	T	C	-0.063	0.2698	5	55882435	0.0136	3.62e-06	14295	T	C	0.00919928	0.270855	5	56586608	0.00777424	0.236689	408074	0.00149888	21.4557
	rs60277384	T	C	-0.0881	0.8922	5	84356011	0.019	3.54e-06	14742	T	C	0.00283951	0.850424	5	85060193	0.00966246	0.768856	408074	0.00145631	21.4974
	rs7012637	A	G	-0.0605	0.4812	8	9173209	0.012	4.61e-07	14295	A	G	0.0223121	0.50907	8	9315699	0.00687794	0.00117858	408074	0.00177498	25.4148
	rs7083293	C	G	-0.0595	0.5772	10	11862075	0.0134	8.98e-06	12412	C	G	0.00453175	0.596541	10	11820076	0.00702385	0.518801	408074	0.00158596	19.7131
	rs72965996	A	G	-0.2215	0.031	18	72826607	0.0444	6.08e-07	13808	A	G	0.0273417	0.0208759	18	75114651	0.0244823	0.264082	408074	0.00179915	24.8839
	rs7442192	A	G	0.0619	0.7357	4	45023201	0.0138	7.27e-06	14295	A	G	0.000319961	0.74849	4	45021184	0.00792027	0.967776	408074	0.00140549	20.117
	rs7610704	T	C	-0.0568	0.4644	3	11689679	0.012	2.21e-06	14295	T	C	0.00482962	0.526282	3	11648205	0.00688393	0.482942	408074	0.00156484	22.4013
	rs79789860	T	C	-0.2003	0.0209	7	114309511	0.0448	7.79e-06	14729	T	C	-0.0128063	0.0283532	7	114669456	0.0208387	0.538855	408074	0.00135533	19.987
	rs8191009	A	G	0.0678	0.1998	8	30545827	0.0151	7.12e-06	14295	A	G	-0.0185861	0.22914	8	30688310	0.00818269	0.0231228	408074	0.00140835	20.1579
	rs838131	A	C	0.1627	0.501	19	49260677	0.013	6.15e-36	14294	A	C	0.0157087	0.430308	19	48757420	0.00693419	0.0234877	408074	0.0108393	156.613
	rs9974115	A	C	0.0758	0.8308	21	37867322	0.0169	7.28e-06	14295	A	C	0.015725	0.837461	21	36495024	0.00941202	0.0947742	408074	0.0014053	20.1143
Fibroblast growth factor 23 levels	rs10737349	A	G	0.0746	0.1462	1	180583036	0.0167	7.93e-06	14286	A	G	0.00538831	0.12496	1	180613900	0.0103468	0.602526	408074	0.00139485	19.9519
	rs11150539	T	C	-0.056	0.4938	16	83137317	0.0119	2.53e-06	14287	T	C	0.00651483	0.50806	16	83103712	0.00686795	0.342832	408074	0.00154763	22.1422
	rs117963256	A	T	-0.291	0.0117	8	19386357	0.0653	8.34e-06	12304	A	T	0.0428845	0.00679315	8	19528846	0.0419885	0.307093	408074	0.00161144	19.8559
	rs118177380	A	G	0.2362	0.0187	11	106531034	0.0507	3.18e-06	14287	A	G	0.0758623	0.00895852	11	106660308	0.0363865	0.0370783	408074	0.00151685	21.7012
	rs11930290	A	T	-0.1845	0.9748	4	124325226	0.0389	2.11e-06	12848	A	T	0.0129515	0.986464	4	123404071	0.0296658	0.662416	408074	0.00174783	22.4919
	rs12195292	A	G	-0.0768	0.8634	6	81343345	0.0166	3.72e-06	14710	A	G	0.0101711	0.866976	6	80633628	0.0101179	0.314773	408074	0.00145299	21.4016
	rs138865481	A	G	-0.2386	0.0154	1	205812500	0.0534	7.89e-06	13800	A	G	-0.0209553	0.0140492	1	205843372	0.0295529	0.478275	408074	0.00144461	19.9616
	rs145628723	A	G	0.1957	0.022	13	103962376	0.0437	7.53e-06	14238	A	G	0.00204709	0.0173737	13	103310026	0.0265115	0.938453	408074	0.00140656	20.052
	rs181409232	A	C	-0.2224	0.0191	6	31175118	0.0479	3.43e-06	12846	A	C	-0.0631946	0.0146449	6	31207341	0.0285566	0.0269005	408074	0.00167534	21.5542
	rs200350335	T	TTA	0.2262	0.9785	14	102593982	0.0467	1.27e-06	10852	T	TTA	-0.0213452	0.995427	14	102127645	0.0505197	0.672651	408074	0.00215727	23.4569
	rs2825747	A	G	0.0693	0.8386	21	21059864	0.0153	5.91e-06	14735	A	G	0.00616455	0.821422	21	19687550	0.00894633	0.490786	408074	0.00139037	20.5128
	rs33921462	A	G	-0.0653	0.2766	5	176814656	0.0135	1.32e-06	14287	A	G	0.00289655	0.352912	5	177387655	0.00718668	0.686915	408074	0.00163496	23.3937
	rs34551523	A	G	0.1704	0.0295	5	146629145	0.0348	9.75e-07	14730	A	G	0.0255506	0.0305337	5	147249582	0.0199656	0.20064	408074	0.00162507	23.973
	rs368215473	A	G	0.1228	0.0941	22	18002038	0.0257	1.77e-06	9397	A	G	-0.0236914	0.0721696	22	17523010	0.0132817	0.0744629	408074	0.00242375	22.8264
	rs370203222	C	G	0.1059	0.1002	7	12540548	0.0222	1.84e-06	11759	C	G	0.00677323	0.138676	7	12500922	0.00998693	0.497639	408074	0.00193142	22.7516
	rs3811621	C	G	0.1163	0.2897	2	190446541	0.0131	6.82e-19	14286	C	G	0.00793462	0.29485	2	189581815	0.00750518	0.290412	408074	0.00548677	78.8054
	rs4730018	A	C	0.0936	0.9039	7	104141309	0.0206	5.53e-06	14287	A	C	0.0169867	0.896831	7	104500861	0.0113721	0.135251	408074	0.00144294	20.6422
	rs4958089	T	C	0.0513	0.4217	5	132484429	0.0115	8.16e-06	14735	T	C	-0.00227808	0.413825	5	133148737	0.00695381	0.743214	408074	0.00134866	19.8967
	rs57479285	T	C	0.4343	0.0113	11	111082782	0.0981	9.55e-06	7424	T	C	0.0289017	0.00892759	11	111212058	0.0372271	0.437535	408074	0.00263305	19.5941
	rs6127099	A	T	0.0907	0.706	20	52731402	0.0134	1.3e-11	14287	A	T	0.0096742	0.730533	20	54114863	0.00776556	0.212845	408074	0.00319649	45.8083
	rs62307586	T	G	-0.0552	0.2859	4	61224008	0.0124	8.52e-06	14735	T	G	0.00347975	0.322539	4	60358290	0.00732276	0.634647	408074	0.00134308	19.8142
	rs671205	T	C	0.0708	0.7502	1	146522722	0.0136	1.93e-07	14287	T	C	-0.0121056	0.718697	1	147051160	0.00763667	0.112923	408074	0.00189332	27.0974
	rs6753743	T	G	0.0941	0.8733	2	121962947	0.0185	3.65e-07	14287	T	G	-0.0255681	0.902892	2	121205371	0.0115587	0.026965	408074	0.00180763	25.8687
	rs72720704	T	C	0.0725	0.8402	1	176974037	0.0161	6.7e-06	14287	T	C	-0.00412142	0.806867	1	177004901	0.0086834	0.63505	408074	0.00141732	20.2751
	rs75271339	A	T	-0.415	0.0141	11	115871001	0.089	3.12e-06	9947	A	T	0.0266281	0.0346966	11	116000283	0.0189307	0.159543	408074	0.0021811	21.7385
	rs794007	T	C	0.0685	0.2406	4	40142535	0.0144	1.97e-06	12844	T	C	-0.0082441	0.21541	4	40140915	0.00839039	0.325822	408074	0.0017587	22.625
	rs9859317	A	G	-0.0549	0.3489	3	64683150	0.0124	9.54e-06	14287	A	G	-0.0107459	0.360397	3	64697474	0.00715811	0.1333	408074	0.00137014	19.5993
	rs9950230	C	G	-0.0559	0.7034	18	56254394	0.0123	5.5e-06	14726	C	G	0.00911993	0.686285	18	58587162	0.00739711	0.217611	408074	0.00140062	20.6516
Fibroblast growth factor 5 levels	rs112790107	A	G	0.509	0.006	12	48680454	0.1062	1.64e-06	9845	A	G	0.049095	0.0271904	12	48286671	0.0209906	0.0193406	408074	0.00232787	22.9667
	rs1458038	T	C	0.5159	0.3173	4	81164723	0.0126	1e-200	11788	T	C	-0.00573522	0.346124	4	80243569	0.00723031	0.42765	408074	0.124509	1676.16
	rs305897	T	C	0.1185	0.0828	6	39710570	0.0249	1.95e-06	11341	T	C	5.50784e-05	0.070384	6	39742794	0.01343	0.996728	408074	0.00199306	22.6444
	rs3796603	C	G	0.1625	0.9344	4	81189504	0.0284	1.05e-08	11784	C	G	0.0303926	0.924841	4	80268350	0.0129958	0.019354	408074	0.00277059	32.7338
	rs4326078	A	C	-0.0728	0.2193	4	70058335	0.015	1.21e-06	11789	A	C	0.00298679	0.214571	4	69192617	0.00835668	0.720782	408074	0.00199405	23.5508
	rs56391958	A	G	-0.1197	0.0816	16	62005709	0.0249	1.53e-06	11341	A	G	-0.0130986	0.0853524	16	61971805	0.012257	0.285222	408074	0.00203355	23.1054
	rs73212350	A	G	0.0826	0.8353	13	62081113	0.0169	1.02e-06	11787	A	G	0.00293288	0.835932	13	61506980	0.00925979	0.751446	408074	0.00202257	23.8843
	rs75936934	A	G	-0.3522	0.0174	4	81544248	0.0524	1.8e-11	11302	A	G	-0.0127594	0.0117565	4	80623094	0.0321019	0.691024	408074	0.00398133	45.1689
Fms-related tyrosine kinase 3 ligand levels	rs10164255	T	G	0.0556	0.408	18	70532840	0.0121	4.33e-06	14729	T	G	0.0120538	0.449307	18	72865605	0.00694052	0.0824347	408074	0.00143147	21.1115
	rs11212636	A	G	-0.0772	0.4171	11	108311965	0.0117	4.16e-11	14723	A	G	-0.00381809	0.395276	11	108441238	0.00700636	0.58579	408074	0.00294838	43.5315
	rs112538528	A	C	-0.2426	0.9835	1	236377861	0.0547	9.2e-06	13305	A	C	0.0131029	0.977833	1	236214561	0.023334	0.574432	408074	0.00147622	19.6672
	rs113877570	A	G	-0.1207	0.0513	2	36270546	0.0266	5.69e-06	14729	A	G	-0.00340209	0.0223686	2	36043403	0.0232402	0.883615	408074	0.00139595	20.587
	rs117040659	T	C	0.3667	0.0086	8	29348124	0.0815	6.81e-06	14286	T	C	0.014637	0.00409735	8	29490607	0.0544693	0.788145	408074	0.00141508	20.2416
	rs11961049	A	G	0.1031	0.0686	6	155496339	0.0232	8.83e-06	14724	A	G	-0.0181583	0.039642	6	155175205	0.0175789	0.301623	408074	0.00133947	19.7461
	rs12338549	T	C	-0.0851	0.1096	9	94348687	0.0186	4.76e-06	14719	T	C	0.0127237	0.148447	9	91586405	0.00963305	0.186556	408074	0.00142016	20.9302
	rs12609918	A	G	-0.1863	0.9451	19	56755467	0.0412	6.13e-06	9453	A	G	0.00204383	0.927929	19	56244098	0.0134504	0.879224	408074	0.00215836	20.4428
	rs1277312	A	T	0.0539	0.4587	4	57902945	0.0117	4.09e-06	14719	A	T	0.00509368	0.469895	4	57036779	0.0068844	0.459368	408074	0.0014398	21.2201
	rs1379304	T	C	0.0603	0.3741	5	6289394	0.0127	2.05e-06	14286	T	C	-0.0142887	0.383975	5	6289281	0.00705868	0.0429418	408074	0.00157555	22.5406
	rs141117375	T	C	-0.1519	0.0364	11	62294309	0.0331	4.45e-06	14286	T	C	-0.0320495	0.0159078	11	62526837	0.0272958	0.240332	408074	0.001472	21.0571
	rs142870956	T	C	-0.4307	0.0075	20	4261712	0.0883	1.07e-06	11952	T	C	-0.0193965	0.000418523	20	4281065	0.185386	0.916671	408074	0.00198666	23.7879
	rs144317085	A	T	0.2206	0.9647	4	105806108	0.0324	9.85e-12	14722	A	T	0.0135501	0.942946	4	104884951	0.0148289	0.360844	408074	0.00313898	46.3513
	rs17272847	A	G	0.1179	0.0907	19	49979398	0.022	8.36e-08	13222	A	G	-0.0160407	0.121937	19	49476141	0.0105461	0.12826	408074	0.00216742	28.7155
	rs184038883	A	C	-0.2276	0.0242	4	185989605	0.0504	6.31e-06	12790	A	C	0.0137689	0.00672326	4	185068451	0.0423467	0.74507	408074	0.00159192	20.3899
	rs185979634	T	C	0.1483	0.9513	10	101403323	0.0306	1.26e-06	12847	T	C	0.0271421	0.983561	10	99643566	0.0270953	0.316476	408074	0.00182492	23.484
	rs1866051	T	C	-0.0746	0.4771	2	65602149	0.0115	8.76e-11	14732	T	C	0.00939342	0.442244	2	65375015	0.00691697	0.174455	408074	0.00284827	42.0749
	rs186975	C	G	0.0554	0.382	2	8442736	0.0119	3.23e-06	14703	C	G	-0.00574723	0.35678	2	8302606	0.00715633	0.421919	408074	0.00147191	21.6704
	rs192857133	T	C	0.1812	0.026	9	243950	0.0386	2.68e-06	14727	T	C	0.00340258	0.0173643	9	243950	0.02646	0.897679	408074	0.00149409	22.0335
	rs218265	T	C	0.0833	0.8361	4	55408999	0.016	1.93e-07	14731	T	C	0.0108572	0.835365	4	54542832	0.00928751	0.2424	408074	0.00183662	27.1014
	rs2325555	A	G	-0.0653	0.8002	13	74312013	0.0146	7.73e-06	14720	A	G	0.00639212	0.855781	13	73737876	0.00980421	0.514417	408074	0.00135713	20.0015
	rs28533776	A	G	-0.0749	0.1924	7	3914756	0.0147	3.48e-07	14731	A	G	-0.0123488	0.164144	7	3875124	0.00923923	0.181367	408074	0.00175927	25.9579
	rs35340580	A	G	-0.1383	0.0449	16	1526820	0.0303	5.01e-06	13653	A	G	0.012055	0.0275666	16	1476819	0.0210622	0.567085	408074	0.00152359	20.8303
	rs35977476	C	G	0.1102	0.0668	9	9191493	0.0244	6.29e-06	14725	C	G	0.00298244	0.0245296	9	9191493	0.0223739	0.893956	408074	0.00138333	20.395
	rs374309	A	G	0.0786	0.8629	19	22332298	0.0174	6.27e-06	14286	A	G	0.0126806	0.900823	19	22149496	0.011477	0.269213	408074	0.00142632	20.4026
	rs4919613	A	G	-0.0662	0.1973	10	103905779	0.0148	7.71e-06	14286	A	G	0.0282618	0.123752	10	102146022	0.0104023	0.00659007	408074	0.00139854	20.0047
	rs55633025	A	G	0.0725	0.4738	1	159890969	0.0129	1.91e-08	12404	A	G	-0.00200294	0.455405	1	159921179	0.00689525	0.771449	408074	0.00253998	31.581
	rs55646869	A	G	0.0529	0.4437	9	129753010	0.0116	5.11e-06	14703	A	G	0.00570489	0.559349	9	126990731	0.00690784	0.408885	408074	0.00141246	20.7939
	rs57191857	A	G	-0.1429	0.9571	9	10640144	0.0299	1.76e-06	14734	A	G	0.00808267	0.972132	9	10640144	0.0208001	0.697582	408074	0.00154785	22.8383
	rs61792394	A	G	-0.1569	0.9624	3	170851052	0.0338	3.45e-06	14286	A	G	-0.00168869	0.962093	3	171133263	0.0182282	0.926188	408074	0.00150608	21.5453
	rs6453962	T	C	-0.0559	0.4699	6	77907355	0.0117	1.77e-06	14732	T	C	-0.00120192	0.522299	6	77197638	0.00685902	0.860898	408074	0.0015471	22.8241
	rs67811337	A	C	0.1083	0.081	1	6546418	0.024	6.41e-06	13222	A	C	0.00888056	0.0559783	1	6486358	0.0151443	0.557609	408074	0.00153769	20.3596
	rs6925032	A	C	0.0676	0.326	6	91008027	0.0128	1.28e-07	14286	A	C	-0.0146712	0.238566	6	90298308	0.00804737	0.0682873	408074	0.00194857	27.8877
	rs72681653	A	G	0.1302	0.9447	14	51156734	0.0266	9.84e-07	14734	A	G	-0.0286818	0.9649	14	50690016	0.0186503	0.124079	408074	0.00162343	23.9552
	rs73000965	A	T	0.0588	0.3111	11	113982321	0.0125	2.55e-06	14731	A	T	0.00868862	0.3765	11	114111599	0.007107	0.221502	408074	0.00149986	22.1246
	rs74722523	T	C	0.3529	0.9914	10	105351013	0.076	3.43e-06	11437	T	C	-0.156752	0.998054	10	103591256	0.0771617	0.0422066	408074	0.00188168	21.5576
	rs7624160	T	G	-0.1061	0.6093	3	128381886	0.0119	4.84e-19	14719	T	G	0.0024274	0.614219	3	128663043	0.0070551	0.730799	408074	0.00537179	79.4837
	rs7625643	A	G	0.0611	0.5605	3	141150026	0.0129	2.18e-06	12404	A	G	-0.000100271	0.540282	3	141431184	0.00688971	0.988388	408074	0.00180533	22.4302
	rs76428106	T	C	-1.1019	0.9832	13	28604007	0.0524	3.59e-98	13799	T	C	0.0842108	0.987298	13	28029870	0.0319194	0.00833393	408074	0.031051	442.139
	rs7726159	A	C	-0.1191	0.3326	5	1282319	0.0128	1.34e-20	14733	A	C	0.0127352	0.324718	5	1282204	0.00731062	0.0815061	408074	0.00584208	86.5655
	rs77584520	A	T	0.1313	0.9568	1	78494817	0.0293	7.42e-06	14731	A	T	0.0430353	0.983074	1	78029133	0.0264241	0.10339	408074	0.00136135	20.0787
	rs78154669	T	G	0.0923	0.0938	16	81591243	0.0207	8.24e-06	14721	T	G	-0.00295712	0.101713	16	81557638	0.011356	0.794554	408074	0.00134877	19.8794
	rs78723322	T	C	-0.1487	0.0403	14	87871738	0.0329	6.19e-06	14734	T	C	-0.0255678	0.0448221	14	87405394	0.0166466	0.124559	408074	0.00138455	20.4254
	rs871051	T	G	0.1342	0.0401	13	95950210	0.0301	8.25e-06	14726	T	G	0.00944909	0.045367	13	95297956	0.0164672	0.566095	408074	0.00134804	19.8753
	rs9381118	T	C	0.0643	0.2577	6	41985436	0.0136	2.27e-06	14285	T	C	0.000430733	0.226333	6	42017698	0.00819307	0.958072	408074	0.00156237	22.3503
	rs9554186	A	T	0.0821	0.3602	13	28455266	0.0128	1.42e-10	14286	A	T	0.0164583	0.404978	13	27881129	0.00702224	0.0190915	408074	0.00287149	41.1344
Glial cell line-derived neurotrophic factor levels	rs112594435	T	C	0.1531	0.0371	6	134688249	0.0333	4.27e-06	14721	T	C	-0.00632057	0.0187553	6	134367111	0.0253287	0.802942	408074	0.00143384	21.135
	rs116928328	T	C	0.3727	0.9927	21	38984857	0.0821	5.64e-06	13801	T	C	-0.025324	0.994163	21	37612555	0.0454968	0.577794	408074	0.00149099	20.6049
	rs117195704	A	G	-0.1377	0.0386	10	61379709	0.0309	8.34e-06	14723	A	G	-0.0113053	0.0240976	10	59619951	0.0224891	0.615173	408074	0.00134701	19.856
	rs11740708	A	G	-0.3888	0.0906	5	37868088	0.0198	7.56e-86	14710	A	G	0.0140672	0.0761321	5	37867986	0.0129557	0.277569	408074	0.025543	385.534
	rs12329721	A	G	0.0862	0.8974	21	22101949	0.0188	4.54e-06	14733	A	G	-0.0294428	0.870217	21	20729631	0.01017	0.00379088	408074	0.00142491	21.0203
	rs12739417	A	G	0.0579	0.4066	1	199872770	0.0129	7.18e-06	12404	A	G	-0.0101743	0.363114	1	199903642	0.00712814	0.153483	408074	0.00162148	20.1422
	rs138691533	A	G	0.2584	0.0148	12	98629454	0.0539	1.63e-06	14731	A	G	-0.00629014	0.00629533	12	98235676	0.0438055	0.885822	408074	0.00155775	22.9799
	rs144181640	A	T	0.3366	0.9898	2	208746333	0.0697	1.37e-06	13988	A	T	0.0457971	0.986302	2	207881609	0.0301662	0.128974	408074	0.0016645	23.3185
	rs147483239	T	C	-0.2148	0.019	3	11787496	0.0485	9.47e-06	14726	T	C	0.0337414	0.0122355	3	11746022	0.0315935	0.285527	408074	0.00133022	19.6122
	rs150807191	A	G	-0.1719	0.9717	8	34985123	0.0387	8.92e-06	14725	A	G	0.028194	0.965312	8	35127605	0.0188258	0.13423	408074	0.00133811	19.7274
	rs16945776	A	G	0.0871	0.9042	17	12160288	0.0196	8.84e-06	14731	A	G	0.010613	0.938813	17	12256971	0.0143281	0.45887	408074	0.00133878	19.7454
	rs17353853	A	G	0.1022	0.9255	2	165822047	0.0229	8.09e-06	14288	A	G	-0.0132237	0.942719	2	164965537	0.0147935	0.371385	408074	0.00139205	19.9145
	rs199574106	CT	C	0.3664	0.0121	5	37854190	0.0733	5.77e-07	10407	CT	C	0.020298	0.00522782	5	37854088	0.0485864	0.676114	408074	0.00239517	24.9816
	rs2093446	C	G	0.0606	0.3	9	5230371	0.0129	2.63e-06	14288	C	G	-0.00677309	0.349575	9	5230371	0.0071833	0.345735	408074	0.00154214	22.0651
	rs2194229	A	T	-0.1683	0.1296	5	37918839	0.0179	5.34e-21	14288	A	T	0.0115902	0.136895	5	37918737	0.00999885	0.246393	408074	0.00614911	88.3896
	rs2453338	A	T	0.0829	0.352	5	38094871	0.0124	2.3e-11	14734	A	T	0.00185514	0.489686	5	38094769	0.00688479	0.787579	408074	0.00302433	44.6896
	rs35740453	A	G	-0.0718	0.7373	17	1490782	0.0154	3.13e-06	13224	A	G	-0.00996394	0.684114	17	1587488	0.00746387	0.18189	408074	0.00164109	21.7341
	rs57104839	A	G	0.0915	0.903	13	28147359	0.0196	3.04e-06	14736	A	G	-0.00696939	0.931128	13	27573222	0.0135265	0.606386	408074	0.00147676	21.7907
	rs62243355	T	C	-0.0981	0.0997	3	36072052	0.0196	5.58e-07	14731	T	C	0.000386212	0.109201	3	36030560	0.0110076	0.972011	408074	0.00169768	25.0476
	rs72743928	T	C	0.0871	0.1091	9	98815653	0.0192	5.72e-06	14288	T	C	-0.0177459	0.125085	9	96053371	0.010411	0.0882816	408074	0.00143826	20.5766
	rs77124379	T	C	-0.1117	0.9259	16	48955894	0.0245	5.14e-06	14288	T	C	0.0105239	0.898393	16	48921983	0.0113883	0.355435	408074	0.00145269	20.7832
	rs77671113	A	C	-0.1194	0.0859	10	87694408	0.0208	9.45e-09	14725	A	C	-0.00915749	0.0723592	10	85934651	0.0132242	0.488635	408074	0.00223283	32.9475
	rs79953230	T	C	0.1918	0.0254	13	67293674	0.042	4.96e-06	14719	T	C	-0.0296687	0.0377474	13	66719542	0.0182209	0.103466	408074	0.00141483	20.8516
	rs9303102	T	G	0.2096	0.0231	17	14221290	0.0453	3.71e-06	12935	T	G	-0.055589	0.00548225	17	14317973	0.046851	0.235423	408074	0.00165235	21.4052
	rs9409461	A	G	0.0528	0.4811	9	94530989	0.0119	9.12e-06	14288	A	G	-0.00828727	0.538117	9	91768707	0.00688915	0.228998	408074	0.00137596	19.684
Hepatocyte growth factor levels	rs111239033	A	G	0.1021	0.0699	2	43842712	0.0228	7.53e-06	14732	A	G	0.0609179	0.0328224	2	43615573	0.0190147	0.00135659	408074	0.00135934	20.0504
	rs113903858	A	G	0.3666	0.014	8	72362254	0.0747	9.22e-07	11137	A	G	0.0121997	0.00178396	8	71450019	0.0837719	0.884213	408074	0.00215793	24.0805
	rs114581807	A	G	0.2031	0.0214	1	190171653	0.0452	7.01e-06	14734	A	G	0.0039788	0.0175148	1	190202523	0.0264781	0.880553	408074	0.00136845	20.1876
	rs115009171	A	G	0.4297	0.0078	6	622484	0.0934	4.21e-06	10300	A	G	-0.0453204	0.000273845	6	622484	0.240056	0.850257	408074	0.00205073	21.1618
	rs11631440	A	T	-0.0638	0.6021	15	101649383	0.012	1.06e-07	14709	A	T	-0.00119993	0.580974	15	101109178	0.00701048	0.864097	408074	0.00191806	28.2631
	rs138848271	T	C	-0.405	0.9907	1	83864840	0.0832	1.13e-06	10793	T	C	0.00216055	0.998034	1	83399157	0.0783594	0.978003	408074	0.00219063	23.691
	rs144638564	A	G	-0.3746	0.0114	12	114913966	0.0839	8.01e-06	12031	A	G	-0.0551875	0.00159968	12	114476161	0.089436	0.537195	408074	0.00165421	19.9315
	rs145015846	T	C	0.2333	0.0213	14	24292539	0.0525	8.84e-06	14286	T	C	0.0291256	0.0196319	14	23823330	0.0254609	0.25265	408074	0.00138039	19.7447
	rs150498795	A	T	0.1566	0.9642	18	76506666	0.0327	1.68e-06	14732	A	T	-0.0359802	0.988894	18	78746666	0.0326104	0.269883	408074	0.00155436	22.9313
	rs189111993	T	C	0.266	0.0183	5	175563330	0.0595	7.8e-06	11382	T	C	0.00250746	0.0140338	5	176136327	0.0299946	0.933377	408074	0.00175287	19.9826
	rs1963492	T	C	-0.0749	0.1917	8	2653987	0.0168	8.26e-06	11335	T	C	-0.000185537	0.16743	8	2796451	0.00919954	0.983909	408074	0.0017505	19.8732
	rs1986719	T	C	-0.1954	0.9572	17	45959996	0.039	5.44e-07	14718	T	C	-0.0338883	0.97399	17	47882630	0.0214692	0.11446	408074	0.00170267	25.0993
	rs2281532	T	C	-0.0698	0.7983	20	6103587	0.0151	3.79e-06	14286	T	C	-0.0021786	0.813185	20	6122940	0.00884295	0.805399	408074	0.00149347	21.3647
	rs2737756	A	G	0.2047	0.0276	3	128064791	0.0391	1.65e-07	14718	A	G	-0.0225388	0.0163399	3	128345948	0.0271003	0.405591	408074	0.00185877	27.4046
	rs34219417	T	C	0.0992	0.8959	1	38949303	0.0217	4.84e-06	14286	T	C	-0.00683872	0.870594	1	38483631	0.0104363	0.512288	408074	0.00146069	20.895
	rs35590175	G	GGA	-0.0675	0.2759	13	109498875	0.0151	7.81e-06	10894	G	GGA	0.00600334	0.367295	13	108846527	0.00713567	0.400171	408074	0.00183092	19.979
	rs4963955	T	C	0.1359	0.9623	12	26274153	0.0307	9.57e-06	14722	T	C	-0.0524514	0.980538	12	26121220	0.0249668	0.035655	408074	0.00132928	19.5931
	rs57193877	T	C	0.1572	0.9611	14	65654346	0.0311	4.31e-07	14725	T	C	0.0178405	0.977558	14	65187628	0.0231956	0.441814	408074	0.00173211	25.5461
	rs5745687	T	C	-0.1943	0.0608	7	81359051	0.0242	9.83e-16	14733	T	C	0.0135234	0.0417199	7	81729735	0.017136	0.430009	408074	0.0043564	64.4549
	rs5745692	C	G	-0.1545	0.964	7	81358266	0.0332	3.26e-06	14716	C	G	0.0265469	0.973596	7	81728950	0.0216982	0.221155	408074	0.00146944	21.6532
	rs59950280	A	G	0.1219	0.328	4	3452345	0.0131	1.34e-20	13222	A	G	0.0115491	0.244146	4	3450618	0.008033	0.150516	408074	0.00650628	86.5763
	rs61897389	T	G	-0.0761	0.1322	11	47380087	0.0171	8.58e-06	14723	T	G	0.00687633	0.138707	11	47358536	0.00990798	0.48767	408074	0.00134337	19.8024
	rs6709159	A	G	0.0564	0.4434	2	108946178	0.0114	7.52e-07	14734	A	G	-0.00532046	0.521956	2	108329722	0.00690861	0.441229	408074	0.00165847	24.4731
	rs72778371	A	G	-0.0717	0.2021	16	57045498	0.0161	8.45e-06	12789	A	G	-0.0101914	0.179343	16	57011586	0.00906362	0.26083	408074	0.00154838	19.8298
	rs739269	T	C	-0.0556	0.6561	22	38212068	0.0125	8.67e-06	14286	T	C	-0.0260908	0.630982	22	37816061	0.00710304	0.000239547	408074	0.00138299	19.7819
	rs74130123	T	C	-0.2429	0.9809	10	30042437	0.0489	6.79e-07	14734	T	C	-0.00259842	0.97177	10	29753508	0.0205944	0.899597	408074	0.00167182	24.6705
	rs79246709	T	G	0.1375	0.0427	7	19933976	0.0305	6.54e-06	14719	T	G	-0.0280217	0.0250833	7	19894353	0.0225508	0.214015	408074	0.00137889	20.3211
	rs80308275	T	C	-0.1177	0.0698	4	153539149	0.026	5.98e-06	14731	T	C	0.000153816	0.0532308	4	152617997	0.0156725	0.992169	408074	0.00138922	20.4903
	rs8106345	A	G	0.0592	0.5179	19	58888317	0.0127	3.14e-06	12404	A	G	0.000388227	0.556051	19	58376950	0.00691003	0.955196	408074	0.00174869	21.7253
	rs851612	A	G	-0.1182	0.9405	19	42769693	0.0257	4.24e-06	14286	A	G	-0.010504	0.963707	19	42265541	0.0184514	0.569167	408074	0.00147848	21.1499
Interferon gamma levels	rs1392570	A	G	-0.0627	0.6157	3	20774445	0.0139	6.46e-06	11345	A	G	-0.00234718	0.692745	3	20732953	0.00745867	0.752997	408074	0.00179029	20.3437
	rs140562194	T	C	0.4666	0.0122	11	110972327	0.0897	1.97e-07	7396	T	C	0.0408579	0.00641167	11	111101603	0.0439364	0.352407	408074	0.0036452	27.0512
	rs146527076	C	G	0.1935	0.9683	13	90334795	0.0384	4.68e-07	11781	C	G	0.00970599	0.954198	13	89682541	0.0165552	0.557688	408074	0.00215071	25.3878
	rs1953463	A	G	-0.0801	0.8282	14	44797800	0.0176	5.34e-06	11345	A	G	-0.00547708	0.797761	14	44328597	0.00856282	0.522409	408074	0.0018224	20.7092
	rs199501899	G	GT	-0.3008	0.9856	6	12057063	0.0651	3.83e-06	8377	G	GT	-0.0310006	0.973268	6	12056830	0.0213618	0.146719	408074	0.00254214	21.3447
	rs199768954	CA	C	0.2584	0.0197	11	44058168	0.0559	3.79e-06	8388	CA	C	0.0198547	0.0458541	11	44036618	0.0163223	0.223827	408074	0.00254096	21.3628
	rs34658335	T	C	0.1163	0.0793	7	10535996	0.0261	8.35e-06	11345	T	C	-0.0105684	0.120719	7	10496369	0.0105893	0.318268	408074	0.00174709	19.8519
	rs4810686	T	C	0.0671	0.5585	20	46408844	0.0137	9.69e-07	11344	T	C	-0.0158856	0.583407	20	47780100	0.00698243	0.0229013	408074	0.00211018	23.9843
	rs61863416	A	G	0.136	0.9427	10	130545142	0.0283	1.54e-06	11774	A	G	-0.00111335	0.962299	10	128746878	0.0180421	0.950795	408074	0.00195763	23.0904
	rs61904946	T	G	0.1257	0.0613	11	116241126	0.0282	8.29e-06	11792	T	G	-0.0190641	0.0269746	11	116370409	0.0212678	0.370049	408074	0.00168211	19.8655
	rs62230781	A	G	0.2184	0.0412	21	37335521	0.0403	5.98e-08	11345	A	G	0.0080647	0.0408659	21	35963223	0.0176901	0.64847	408074	0.00258207	29.3642
	rs6442763	A	C	0.0648	0.4253	3	2921515	0.014	3.68e-06	11345	A	C	-0.000736289	0.389782	3	2879831	0.00707917	0.917163	408074	0.00188482	21.4199
	rs67101138	T	G	0.1461	0.9482	2	19234534	0.0307	1.95e-06	11793	T	G	-0.0151938	0.95152	2	19034780	0.0159047	0.339426	408074	0.00191675	22.6438
	rs704	A	G	-0.0635	0.4705	17	26694861	0.0127	5.73e-07	11793	A	G	-0.00304922	0.419301	17	28367840	0.00693496	0.660163	408074	0.00211542	24.9958
	rs74245341	A	C	0.2414	0.0232	15	93585096	0.0533	5.92e-06	10720	A	C	-0.00101978	0.0391437	15	93041866	0.0177214	0.954111	408074	0.00190983	20.5087
	rs74903999	T	C	0.3485	0.9882	13	27473585	0.0708	8.55e-07	10558	T	C	-0.0348182	0.988348	13	26899448	0.0318212	0.273874	408074	0.00228961	24.2246
	rs78042482	A	G	0.2688	0.0145	15	58694863	0.0606	9.18e-06	10890	A	G	0.0402122	0.0243857	15	58402664	0.0226744	0.0761518	408074	0.00180344	19.6713
	rs7909512	A	G	0.0567	0.5207	10	3683786	0.0128	9.44e-06	11775	A	G	-0.00530929	0.513915	10	3641594	0.00686486	0.439285	408074	0.00166365	19.6188
	rs80064136	A	G	0.2305	0.9818	1	46963687	0.0521	9.68e-06	11791	A	G	0.0103655	0.992974	1	46498015	0.0409471	0.800157	408074	0.00165728	19.5701
Interleukin-10 levels	rs10067443	T	C	-0.0753	0.8011	5	19244332	0.0149	4.33e-07	14296	T	C	0.000169256	0.81667	5	19244223	0.00887784	0.984789	408074	0.00178331	25.5362
	rs11443190	A	AG	0.0622	0.5045	22	32844853	0.0133	2.92e-06	11326	A	AG	-0.00933539	0.519381	22	32448866	0.00686864	0.174105	408074	0.00192736	21.8676
	rs116018601	T	C	0.1763	0.9715	5	132022975	0.0398	9.44e-06	14727	T	C	0.00510799	0.984263	5	132687283	0.028321	0.85687	408074	0.00133059	19.6191
	rs12123181	A	G	-0.0996	0.2042	1	206954566	0.0151	4.22e-11	14296	A	G	-0.0109378	0.212142	1	206781221	0.00845096	0.195574	408074	0.00303411	43.5015
	rs1370717	A	G	-0.0534	0.4388	3	32354387	0.0118	6.03e-06	14730	A	G	-0.00878011	0.416529	3	32312895	0.00707428	0.214557	408074	0.00138839	20.4767
	rs138203589	T	G	0.1937	0.0455	2	125939274	0.0418	3.59e-06	14730	T	G	-0.0141222	0.0255136	2	125181697	0.021862	0.5183	408074	0.0014557	21.4708
	rs145770642	G	GA	0.2422	0.981	6	463746	0.0534	5.74e-06	11337	G	GA	0.0216939	0.966807	6	463746	0.0199283	0.276333	408074	0.00181126	20.5679
	rs147027610	T	C	0.1876	0.9747	13	52566577	0.0416	6.49e-06	14250	T	C	0.0376608	0.984928	13	51992441	0.02834	0.183884	408074	0.0014251	20.3338
	rs148332061	C	G	0.1112	0.1005	7	590757	0.0239	3.28e-06	13232	C	G	-0.0015387	0.143922	7	551120	0.00993222	0.876884	408074	0.00163335	21.6445
	rs150408090	A	G	0.3666	0.9898	6	122709508	0.0761	1.45e-06	12313	A	G	-0.0531084	0.97101	6	122388363	0.0202212	0.00862998	408074	0.0018812	23.203
	rs17632797	A	G	-0.0772	0.8561	15	95207832	0.0173	8.1e-06	14296	A	G	-0.0126144	0.86367	15	94664603	0.0100129	0.207734	408074	0.00139099	19.9105
	rs17654493	T	C	0.2951	0.014	6	18825879	0.0626	2.43e-06	12313	T	C	0.0534456	0.0112127	6	18825648	0.0325866	0.100982	408074	0.00180153	22.2187
	rs17747934	A	G	-0.1551	0.9375	20	60272196	0.0342	5.76e-06	13232	A	G	-0.0120216	0.958663	20	61697140	0.0172762	0.486525	408074	0.00155193	20.5639
	rs188535859	T	C	-0.2351	0.0174	2	201728383	0.0486	1.32e-06	14741	T	C	0.0315524	0.0147344	2	200863660	0.0285938	0.269823	408074	0.00158496	23.3977
	rs202092984	A	G	0.1563	0.0498	2	87276729	0.0341	4.57e-06	11768	A	G	-0.0169469	0.0451538	2	87049606	0.0166352	0.308329	408074	0.0017821	21.0056
	rs28377109	A	C	0.1586	0.1118	6	32434716	0.02	2.19e-15	13383	A	C	-0.0094672	0.191943	6	32466939	0.00872062	0.277651	408074	0.00467689	62.8755
	rs28651780	T	C	-0.0746	0.8437	4	68058232	0.0167	7.93e-06	14296	T	C	0.0103155	0.813718	4	67192514	0.00882899	0.242659	408074	0.00139388	19.9519
	rs28929474	T	C	0.2027	0.0203	14	94844947	0.0451	6.97e-06	14744	T	C	-0.0484764	0.0197998	14	94378610	0.0245226	0.0480629	408074	0.00136818	20.1974
	rs3135932	A	G	-0.1597	0.823	11	117864063	0.0154	3.39e-25	14744	A	G	-0.0037029	0.798326	11	117993348	0.00856517	0.665508	408074	0.00724097	107.525
	rs34059323	A	G	-0.1789	0.0275	7	148496619	0.0401	8.14e-06	14744	A	G	-0.0191597	0.0443415	7	148799527	0.0166614	0.250165	408074	0.00134813	19.9009
	rs35898626	C	G	-0.0519	0.4552	14	83509406	0.0117	9.17e-06	14729	C	G	-0.00484513	0.43624	14	83043062	0.00692275	0.483998	408074	0.00133417	19.6745
	rs3769274	A	G	0.0771	0.8403	2	173757986	0.0162	1.94e-06	14742	A	G	-0.0243987	0.853313	2	172893258	0.00968248	0.0117392	408074	0.00153411	22.6475
	rs385697	T	C	0.0555	0.6126	6	7880027	0.0119	3.1e-06	14727	T	C	0.00625571	0.577594	6	7879794	0.0069568	0.368534	408074	0.00147481	21.7487
	rs389239	A	G	-0.0574	0.6162	6	169465075	0.0125	4.39e-06	14296	A	G	-0.0115705	0.624018	6	169064980	0.00716877	0.106524	408074	0.00147282	21.0835
	rs398518	A	G	-0.1293	0.9146	3	8954959	0.0218	3.01e-09	14296	A	G	0.0068502	0.913954	3	8913275	0.012352	0.579182	408074	0.00245472	35.1741
	rs4655953	A	G	0.0565	0.3683	1	87832695	0.0121	3.02e-06	14722	A	G	0.00265229	0.376029	1	87367012	0.0070901	0.708342	408074	0.00147882	21.8005
	rs66624860	T	C	0.0681	0.2791	8	61861039	0.0143	1.91e-06	12799	T	C	-0.00398207	0.391753	8	60948480	0.00705111	0.572249	408074	0.00176879	22.6754
	rs67037615	T	C	-0.1528	0.8893	6	32453163	0.0196	6.39e-15	14296	T	C	0.00928869	0.809638	6	32485386	0.00880977	0.291717	408074	0.00423329	60.7678
	rs72661933	A	C	-0.2388	0.9811	13	113612154	0.0535	8.06e-06	13809	A	C	0.0146312	0.993907	13	112957840	0.0446946	0.743397	408074	0.0014407	19.9204
	rs72701782	A	G	0.0981	0.0999	4	185304872	0.0211	3.33e-06	14296	A	G	-0.0136915	0.126372	4	184383718	0.0105031	0.192383	408074	0.00150974	21.6129
	rs73226323	T	C	0.1847	0.9755	3	111531258	0.0415	8.56e-06	14738	T	C	-0.0200003	0.970716	3	111812411	0.020404	0.32698	408074	0.0013422	19.8052
	rs7500869	A	C	-0.0714	0.1848	16	11009587	0.0159	7.1e-06	14743	A	C	-0.00224428	0.137884	16	10915730	0.00997993	0.822073	408074	0.00136591	20.1624
	rs79438518	A	T	-0.2845	0.0122	9	18625666	0.0618	4.15e-06	13809	A	T	-0.029044	0.00152678	9	18625668	0.0918816	0.751924	408074	0.00153236	21.1897
	rs9975090	A	G	0.0551	0.5972	21	43024340	0.0123	7.48e-06	14296	A	G	-0.00680002	0.746087	21	41604180	0.00788462	0.388445	408074	0.00140175	20.0647
Interleukin-10 receptor subunit alpha levels	rs10091841	T	G	0.064	0.4945	8	9104264	0.0135	2.13e-06	11345	T	G	-0.00385018	0.407097	8	9246754	0.00706168	0.585601	408074	0.0019771	22.4707
	rs12026492	T	C	0.0709	0.2527	1	226676794	0.0156	5.5e-06	11345	T	C	-0.0246576	0.212544	1	226489093	0.00845248	0.00353183	408074	0.00181739	20.6522
	rs1406714	C	G	0.0623	0.4267	15	93461371	0.0131	1.98e-06	11783	C	G	0.00220218	0.401295	15	92918141	0.00699459	0.752882	408074	0.00191578	22.6131
	rs143313574	T	C	-0.3868	0.0107	16	5247086	0.0841	4.24e-06	9956	T	C	-0.0227188	0.0260911	16	5197085	0.0217329	0.295853	408074	0.00212019	21.1492
	rs17832137	A	G	0.1676	0.0481	14	55005535	0.0343	1.03e-06	10289	A	G	-0.00788551	0.0527191	14	54538817	0.0154218	0.609126	408074	0.00231516	23.8713
	rs180893431	A	C	0.4057	0.9896	6	78703747	0.0865	2.73e-06	9340	A	C	-0.0376547	0.997468	6	77994030	0.0715604	0.598753	408074	0.00234968	21.993
	rs28408877	C	G	-0.069	0.7429	1	247347252	0.0153	6.49e-06	11345	C	G	-0.0130826	0.786736	1	247183950	0.00838333	0.118631	408074	0.00178951	20.3347
	rs286605	T	G	0.0623	0.5891	5	154443639	0.0131	1.98e-06	11793	T	G	0.00434689	0.57669	5	155064079	0.00695997	0.532263	408074	0.00191416	22.6131
	rs3135932	A	G	-0.0844	0.8171	11	117864063	0.0168	5.07e-07	11793	A	G	-0.0037029	0.798326	11	117993348	0.00856517	0.665508	408074	0.00213557	25.2344
	rs3777726	T	C	-0.075	0.2995	6	167359279	0.0165	5.48e-06	9461	T	C	-0.00815339	0.219169	6	166945791	0.0083544	0.329095	408074	0.00217906	20.6568
	rs41272625	T	G	0.082	0.1526	3	158540291	0.0179	4.63e-06	11784	T	G	-0.0125807	0.102188	3	158822502	0.0113475	0.267572	408074	0.00177769	20.9821
	rs492616	A	G	-0.0835	0.8497	6	116712455	0.0189	9.96e-06	11344	A	G	-0.00883019	0.828613	6	116391292	0.00907829	0.330717	408074	0.00171766	19.5152
	rs62262707	A	C	0.2156	0.0253	3	83110489	0.0483	8.05e-06	11345	A	C	0.0220538	0.0149548	3	83061338	0.0282937	0.435709	408074	0.00175322	19.9217
	rs6670799	A	G	-0.1247	0.0839	1	56566352	0.0252	7.48e-07	11345	A	G	-0.00954634	0.0965462	1	56100680	0.0116788	0.413696	408074	0.00215373	24.4825
	rs74719858	A	G	0.3915	0.9853	14	66407688	0.0823	1.97e-06	10858	A	G	0.0149254	0.962414	14	65940970	0.0180465	0.408206	408074	0.00207974	22.6248
	rs79202194	T	C	-0.0993	0.1001	8	27864161	0.0224	9.29e-06	11792	T	C	-0.0241043	0.0929722	8	28006644	0.011845	0.0418543	408074	0.00166376	19.6485
	rs80137559	T	C	0.2347	0.9822	10	18335103	0.0511	4.37e-06	11791	T	C	0.0100065	0.975351	10	18046174	0.0220964	0.650652	408074	0.0017859	21.0917
	rs9472032	A	C	0.0968	0.1006	6	43294041	0.0214	6.09e-06	11793	A	C	0.0176266	0.112186	6	43326303	0.0108479	0.104189	408074	0.00173199	20.4574
	rs9548767	T	G	-0.0686	0.2251	13	31511360	0.0155	9.61e-06	11781	T	G	6.64392e-05	0.200213	13	30937223	0.00857769	0.99382	408074	0.0016599	19.5844
	rs958402	T	C	0.06	0.4233	8	97437587	0.0134	7.55e-06	11345	T	C	-0.00641971	0.434531	8	96425359	0.00693554	0.354641	408074	0.00176409	20.0455
Interleukin-10 receptor subunit beta levels	rs111850948	A	G	-0.0843	0.1348	7	25740142	0.0181	3.2e-06	14286	A	G	0.000161523	0.105648	7	25700522	0.011183	0.988476	408074	0.0015161	21.6889
	rs112798338	T	C	0.1926	0.026	1	228433772	0.0411	2.78e-06	14286	T	C	0.023946	0.0273472	1	228246071	0.0212898	0.26069	408074	0.0015348	21.9568
	rs114288486	T	C	0.1449	0.0363	1	212796908	0.0311	3.17e-06	14730	T	C	-0.0243096	0.0183067	1	212623566	0.0257898	0.345883	408074	0.00147155	21.7049
	rs115242284	T	C	-0.1662	0.027	4	183615376	0.0373	8.36e-06	14724	T	C	0.0847857	0.0085951	4	182694223	0.0375821	0.0240697	408074	0.00134658	19.8511
	rs1153572	T	C	-0.0548	0.5866	3	4275803	0.0119	4.12e-06	14286	T	C	0.00956201	0.564883	3	4234119	0.00691395	0.166664	408074	0.00148222	21.2034
	rs116315732	T	C	0.1988	0.0212	2	176630651	0.0402	7.6e-07	14734	T	C	0.0249757	0.0281256	2	175765923	0.0208057	0.229975	408074	0.00165707	24.4524
	rs116898411	A	G	-0.1593	0.96	8	128868102	0.0349	5.01e-06	14286	A	G	-0.00520474	0.975296	8	127855856	0.0224473	0.816643	408074	0.00145625	20.8315
	rs117092856	A	G	-0.3461	0.0088	6	150298636	0.0783	9.86e-06	13420	A	G	0.0251452	0.00466396	6	149977500	0.0511071	0.622713	408074	0.00145377	19.5351
	rs11731108	C	G	-0.0592	0.7134	4	185140403	0.0132	7.3e-06	14286	C	G	0.0066746	0.784461	4	184219250	0.00833957	0.423506	408074	0.00140596	20.1111
	rs117883662	C	G	-0.4295	0.9904	19	49553051	0.0907	2.19e-06	8938	C	G	-0.00653834	0.970994	19	49049794	0.0207414	0.752586	408074	0.00250255	22.4189
	rs12087642	A	G	-0.0533	0.3491	1	216769382	0.0118	6.27e-06	14719	A	G	-0.00149876	0.351523	1	216596040	0.00717864	0.834619	408074	0.00138424	20.4001
	rs142421172	A	G	0.208	0.0438	1	179682087	0.031	1.95e-11	12840	A	G	0.00915472	0.0660208	1	179712952	0.014036	0.514252	408074	0.00349396	45.0128
	rs145144288	T	G	-0.3019	0.9879	10	121606887	0.0671	6.82e-06	14286	T	G	-0.00412479	0.952458	10	119847375	0.0161525	0.798441	408074	0.001415	20.2405
	rs149156511	A	G	0.2066	0.0323	20	39437913	0.0444	3.27e-06	14286	A	G	0.0666533	0.0253797	20	40809273	0.0217927	0.00222433	408074	0.0015133	21.6488
	rs1605333	C	G	-0.0601	0.6484	12	58388232	0.0124	1.25e-06	13237	C	G	-0.0120842	0.6202	12	57994449	0.00707685	0.0877162	408074	0.00177152	23.4877
	rs16887395	A	G	-0.0547	0.6068	6	55785369	0.012	5.16e-06	14286	A	G	0.0232345	0.59522	6	55920571	0.00700107	0.000904378	408074	0.00145235	20.7755
	rs192325200	A	G	-0.2327	0.9827	10	71477178	0.0505	4.07e-06	13867	A	G	0.0171956	0.990396	10	69717422	0.0353773	0.626923	408074	0.00152884	21.2299
	rs2266590	A	G	-0.4105	0.5426	21	34659396	0.0108	1e-200	14714	A	G	-0.00238216	0.531421	21	33287091	0.0068604	0.728415	408074	0.0894072	1444.51
	rs34361138	A	G	0.0532	0.5488	6	41174158	0.0113	2.5e-06	14732	A	G	-0.00974813	0.474264	6	41206420	0.00691771	0.15879	408074	0.00150228	22.1619
	rs4686528	A	G	-0.1435	0.9488	3	189486023	0.0317	5.99e-06	14286	A	G	0.0207426	0.967109	3	189768234	0.0195738	0.289275	408074	0.00143236	20.4892
	rs55780441	T	C	0.1783	0.9674	16	13209083	0.0348	3e-07	14734	T	C	-0.000131145	0.920538	16	13115226	0.0127091	0.991767	408074	0.00177849	26.2473
	rs6517157	T	C	0.1509	0.9258	21	34634808	0.0251	1.83e-09	14286	T	C	-0.00845109	0.948693	21	33262503	0.0156786	0.589871	408074	0.00252361	36.1385
	rs6584485	T	C	0.0743	0.8362	10	103937244	0.0161	3.93e-06	14286	T	C	-0.0310719	0.927984	10	102177487	0.0133133	0.0196011	408074	0.00148857	21.2944
	rs75710908	A	G	0.1586	0.9665	21	34510084	0.0341	3.3e-06	14708	A	G	0.0298008	0.953537	21	33137778	0.0164334	0.0697654	408074	0.00146861	21.6291
	rs7574167	A	G	0.0637	0.2684	2	43150924	0.0135	2.38e-06	12832	A	G	-0.00944422	0.261674	2	42923784	0.00781153	0.226658	408074	0.00173207	22.2609
	rs7815666	T	C	0.0512	0.5351	8	18274205	0.0113	5.87e-06	14732	T	C	-0.00336916	0.556246	8	18416695	0.00690965	0.625832	408074	0.00139161	20.5269
	rs7855466	T	C	0.0861	0.1723	9	136121303	0.0169	3.49e-07	11783	T	C	-0.030418	0.230978	9	133245916	0.00820393	0.000209122	408074	0.00219797	25.9513
	rs9685374	A	G	-0.0618	0.2721	4	119751261	0.0134	3.99e-06	14286	A	G	0.0146758	0.299022	4	118830106	0.00748916	0.0500426	408074	0.00148666	21.267
Interleukin-12 subunit beta levels	rs10076557	C	G	-0.4921	0.3028	5	158792819	0.0121	1e-200	14719	C	G	0.000830297	0.25153	5	159365811	0.00791664	0.916471	408074	0.10102	1653.78
	rs10769256	T	C	0.0585	0.4	11	47378396	0.0123	1.97e-06	14091	T	C	-0.00172555	0.301392	11	47356845	0.00747175	0.817359	408074	0.00160274	22.6173
	rs10774625	A	G	0.131	0.49	12	111910219	0.0131	1.52e-23	11784	A	G	0.00517637	0.430039	12	111472415	0.00692595	0.45483	408074	0.00841467	99.983
	rs1110261	A	G	0.0843	0.2045	3	5019936	0.0148	1.23e-08	14287	A	G	0.00800396	0.261359	3	4978251	0.00780958	0.305415	408074	0.00226572	32.4393
	rs12588969	C	G	-0.1297	0.6875	14	103230758	0.0127	1.74e-24	14287	C	G	0.00224989	0.791881	14	102764421	0.00846831	0.790484	408074	0.00724724	104.283
	rs12639588	A	G	-0.2517	0.5635	3	188121263	0.0117	1.18e-102	14287	A	G	0.00550621	0.614859	3	188403475	0.00704844	0.434687	408074	0.0313768	462.737
	rs138057078	A	G	-0.1687	0.031	12	17170299	0.0353	1.76e-06	14731	A	G	-0.00280696	0.016838	12	17017365	0.0268826	0.91684	408074	0.00154802	22.8361
	rs148549227	T	C	0.1088	0.0889	3	171348710	0.0228	1.82e-06	12403	T	C	0.0208805	0.0917976	3	171630920	0.0119299	0.0800719	408074	0.00183259	22.7676
	rs201503938	CTTGA	C	-0.1064	0.1117	10	94215014	0.0219	1.18e-06	10893	CTTGA	C	-0.00778848	0.157149	10	92455257	0.00945062	0.409869	408074	0.00216226	23.6002
	rs2249989	C	G	-0.0669	0.2514	10	73105421	0.0138	1.25e-06	14286	C	G	0.00136315	0.253866	10	71345664	0.00790104	0.863022	408074	0.00164237	23.4981
	rs3130510	A	G	0.1155	0.2275	6	31154493	0.014	1.58e-16	14735	A	G	-0.00466992	0.151319	6	31186716	0.00959254	0.62638	408074	0.00459787	68.0533
	rs539598	T	C	-0.0672	0.2822	11	96026074	0.0129	1.9e-07	14731	T	C	0.0151799	0.214696	11	96292910	0.00834404	0.0688732	408074	0.00183877	27.1331
	rs568297	T	C	-0.0699	0.6522	12	121221763	0.0122	1.01e-08	14725	T	C	-0.00124529	0.626954	12	120783960	0.00710317	0.860832	408074	0.0022244	32.8228
	rs61938962	T	C	0.0713	0.3226	12	56446766	0.0125	1.17e-08	14732	T	C	-0.0157072	0.319171	12	56052982	0.0073439	0.0324504	408074	0.00220363	32.5312
	rs6870256	T	C	0.0725	0.5786	5	158847071	0.0119	1.11e-09	14716	T	C	0.00315963	0.518053	5	159420063	0.00688867	0.646471	408074	0.00251593	37.1127
	rs6968201	T	G	-0.0622	0.5425	7	6408796	0.0119	1.72e-07	14287	T	G	-0.00835273	0.480002	7	6369165	0.00689035	0.225422	408074	0.00190861	27.3166
	rs73416208	A	G	-0.1477	0.0654	22	37881211	0.0246	1.92e-09	14729	A	G	-0.021247	0.0876675	22	37485173	0.01212	0.0795921	408074	0.0024415	36.0439
	rs76428106	T	C	-0.3406	0.9832	13	28604007	0.0535	1.94e-10	13800	T	C	0.0842108	0.987298	13	28029870	0.0319194	0.00833393	408074	0.00292839	40.5246
	rs8026767	A	G	-0.0743	0.2595	15	80260554	0.0132	1.81e-08	14734	A	G	0.0133192	0.223497	15	79968212	0.00822099	0.105201	408074	0.00214574	31.679
	rs911263	T	C	0.0781	0.7185	14	68753593	0.0128	1.05e-09	14735	T	C	-0.00908335	0.690445	14	68286876	0.00742633	0.221281	408074	0.00252021	37.224
Interleukin-13 levels	rs10446322	A	G	0.064	0.3961	3	143068250	0.0132	1.24e-06	11777	A	G	-0.00523387	0.310218	3	143349408	0.00742179	0.480683	408074	0.0019921	23.5038
	rs10752781	T	G	0.0595	0.4904	1	234425332	0.0134	8.98e-06	11344	T	G	0.00406235	0.417105	1	234289586	0.00694989	0.55887	408074	0.00173502	19.7128
	rs10893042	C	G	-0.0702	0.6744	11	123332970	0.015	2.87e-06	11344	C	G	-0.0011979	0.561957	11	123462262	0.00693061	0.862776	408074	0.00192703	21.8985
	rs10917637	A	G	0.0692	0.3447	1	162878651	0.0136	3.61e-07	11772	A	G	0.0182117	0.321946	1	162908861	0.00733996	0.0130951	408074	0.00219447	25.8857
	rs11251952	A	G	-0.1845	0.0751	10	3623961	0.0397	3.36e-06	11344	A	G	0.00613925	0.0717731	10	3581769	0.013298	0.644321	408074	0.00190029	21.5941
	rs11757926	C	G	0.1458	0.9259	6	41584211	0.0327	8.25e-06	7943	C	G	0.00901966	0.913064	6	41616473	0.0122439	0.461326	408074	0.0024966	19.8751
	rs13021250	C	G	0.1112	0.9154	2	8361137	0.0248	7.33e-06	10915	C	G	-0.0167528	0.860199	2	8221007	0.00993081	0.0916115	408074	0.00183858	20.1014
	rs13119159	A	G	0.0739	0.4958	4	40938582	0.0132	2.16e-08	11344	A	G	0.00207981	0.479526	4	40936565	0.00686622	0.761963	408074	0.00275535	31.3375
	rs13297881	T	G	0.1562	0.9494	9	4934758	0.035	8.09e-06	11344	T	G	-0.0241985	0.983379	9	4934758	0.0272628	0.374755	408074	0.00175266	19.9136
	rs141726773	T	C	0.2093	0.9682	13	41810092	0.0446	2.69e-06	11344	T	C	-0.0155399	0.956277	13	41235956	0.0171733	0.365523	408074	0.00193758	22.0187
	rs1472639	A	C	0.0677	0.2405	6	55271616	0.015	6.38e-06	11790	A	C	-0.000721253	0.338692	6	55406818	0.00725192	0.920776	408074	0.00172477	20.3667
	rs149979178	A	G	0.1832	0.9229	7	61999529	0.039	2.63e-06	6901	A	G	0.00273264	0.922446	7	62539151	0.0130418	0.834035	408074	0.0031873	22.0595
	rs181829077	A	C	0.448	0.9937	1	210429399	0.0997	7.01e-06	9956	A	C	-0.0359467	0.969376	1	210256054	0.0198693	0.0704255	408074	0.00202396	20.1873
	rs183684201	C	G	-0.2968	0.9858	5	9974643	0.0628	2.29e-06	11782	C	G	-0.0249675	0.96839	5	9974531	0.0197132	0.205319	408074	0.0018922	22.3324
	rs2073696	A	G	-0.0992	0.112	8	17271300	0.0219	5.91e-06	11782	A	G	-0.0129409	0.148401	8	17413791	0.00974447	0.184169	408074	0.00173844	20.5145
	rs2485365	A	G	0.0579	0.4703	6	159512373	0.0129	7.18e-06	11776	A	G	0.00930391	0.511678	6	159091341	0.00686696	0.175456	408074	0.0017078	20.1421
	rs36038515	A	G	0.0892	0.1389	3	8912627	0.0197	5.96e-06	11344	A	G	0.0118659	0.144882	3	8870943	0.00977569	0.224817	408074	0.00180404	20.4984
	rs36107074	T	C	-0.0706	0.2438	11	11427220	0.0159	8.99e-06	11343	T	C	0.00327889	0.234886	11	11405673	0.00817868	0.688489	408074	0.00173513	19.7124
	rs4260678	A	G	0.0713	0.7649	5	33630839	0.016	8.34e-06	11786	A	G	-0.00503154	0.736462	5	33630734	0.0078117	0.519508	408074	0.00168206	19.8548
	rs4535095	T	C	0.0594	0.5305	2	98857893	0.0134	9.3e-06	11344	T	C	-0.00613762	0.513515	2	98241430	0.00688896	0.372964	408074	0.0017292	19.6466
	rs55924857	T	C	-0.0934	0.8535	15	57830694	0.0183	3.33e-07	11792	T	C	0.00988541	0.831822	15	57538496	0.0091912	0.282138	408074	0.00220417	26.0446
	rs59235092	A	G	0.2122	0.0274	16	79977921	0.0439	1.34e-06	11784	A	G	-0.0326158	0.0322178	16	79944024	0.0194682	0.0938685	408074	0.00197883	23.3608
	rs74647203	A	G	-0.2845	0.0136	6	16610802	0.0629	6.1e-06	11792	A	G	0.0193547	0.00679606	6	16610571	0.0425134	0.648921	408074	0.0017319	20.4545
	rs76219628	A	G	0.169	0.0397	7	154418309	0.0357	2.2e-06	11344	A	G	0.0183112	0.0275157	7	154626599	0.0211156	0.385838	408074	0.00197158	22.4058
	rs909357	A	G	-0.1099	0.0772	8	133902602	0.0247	8.61e-06	11777	A	G	0.0100084	0.082541	8	132890357	0.0124736	0.422341	408074	0.00167818	19.7937
	rs9881117	A	G	-0.0656	0.3094	3	123702960	0.0141	3.28e-06	11791	A	G	0.00224005	0.38735	3	123984113	0.00706466	0.751183	408074	0.00183241	21.6419
Interleukin-15 receptor subunit alpha levels	rs1004308	T	C	0.0727	0.1931	9	124977274	0.0162	7.2e-06	11783	T	C	-0.016607	0.149361	9	122214995	0.00962629	0.0844967	408074	0.00170624	20.1356
	rs10125254	A	C	0.0651	0.5937	9	1673918	0.0138	2.39e-06	10856	A	C	-0.0180928	0.686875	9	1673918	0.00740635	0.014571	408074	0.00204571	22.2497
	rs117428573	A	C	-0.3132	0.0119	8	27696981	0.0684	4.67e-06	10857	A	C	0.00588004	0.0144798	8	27839464	0.0288428	0.838459	408074	0.00192745	20.9629
	rs117484888	A	G	0.3794	0.0158	21	15303777	0.0799	2.05e-06	7423	A	G	-0.117599	0.00210183	21	13931456	0.0783384	0.133313	408074	0.00302834	22.5416
	rs12570881	A	T	-0.0867	0.8028	10	5815194	0.0174	6.27e-07	11344	A	T	0.00322587	0.819698	10	5773231	0.00900022	0.720027	408074	0.00218386	24.8235
	rs140982443	T	C	0.1794	0.963	19	14884642	0.0395	5.58e-06	9906	T	C	-0.00566723	0.953863	19	14773830	0.0164151	0.729911	408074	0.00207802	20.6235
	rs142180961	T	C	0.2488	0.0166	12	38055500	0.0553	6.82e-06	10724	T	C	-0.00854721	0.025446	12	37661698	0.0217254	0.694009	408074	0.00188397	20.2381
	rs145793996	A	G	-0.2278	0.9801	11	37594094	0.0492	3.66e-06	11779	A	G	-0.0063996	0.968426	11	37572544	0.0196694	0.74491	408074	0.00181668	21.434
	rs151041734	T	C	-0.3825	0.0139	8	79506727	0.0746	2.94e-07	8297	T	C	-0.0256393	0.0312302	8	78594492	0.020026	0.200439	408074	0.00315857	26.2833
	rs17129907	A	G	-0.1381	0.9503	11	97047987	0.0303	5.17e-06	11790	A	G	-0.00112947	0.977123	11	97176987	0.023218	0.961201	408074	0.00175883	20.7696
	rs17635883	A	G	0.0937	0.122	7	51409710	0.0211	8.96e-06	11344	A	G	-0.00283748	0.202713	7	51342013	0.00857481	0.740713	408074	0.00173538	19.7169
	rs192538756	A	T	0.1159	0.8743	20	2629394	0.0241	1.52e-06	9461	A	T	0.000123875	0.857236	20	2648748	0.00999497	0.990112	408074	0.00243857	23.1228
	rs200144408	T	TG	-0.0682	0.595	14	86567756	0.0147	3.49e-06	8368	T	TG	-0.00481752	0.622333	14	86101412	0.00707688	0.496036	408074	0.00256565	21.5194
	rs2228059	T	G	0.3692	0.5146	10	6002368	0.0127	8.39e-186	11344	T	G	0.0126367	0.535128	10	5960405	0.00689078	0.0666745	408074	0.0693336	844.966
	rs2836464	A	G	0.0796	0.8384	21	39896592	0.0169	2.48e-06	11791	A	G	0.00806317	0.858125	21	38524668	0.00982734	0.411941	408074	0.00187796	22.1809
	rs4459616	T	C	0.14	0.0658	18	12175379	0.0294	1.92e-06	9899	T	C	0.00993229	0.0508607	18	12175380	0.0156264	0.525031	408074	0.00228547	22.6712
	rs4772056	C	G	0.0894	0.8608	13	98893318	0.0197	5.68e-06	11344	C	G	-0.00579706	0.87099	13	98241064	0.0102696	0.572424	408074	0.00181213	20.5905
	rs62144964	A	G	0.0852	0.1223	2	31652761	0.019	7.32e-06	11782	A	G	-0.00741088	0.108253	2	31429895	0.0110888	0.50393	408074	0.00170378	20.1047
	rs6751509	T	C	0.0577	0.3704	2	52233445	0.0128	6.55e-06	11782	T	C	-0.00267731	0.397758	2	52006307	0.00702544	0.703139	408074	0.00172173	20.3169
	rs679874	A	G	0.0629	0.7114	6	153065996	0.0139	6.03e-06	11779	A	G	-0.00472197	0.654206	6	152744861	0.00721385	0.512744	408074	0.00173544	20.4738
	rs6845172	C	G	0.0778	0.8203	4	140657353	0.0162	1.57e-06	11772	C	G	-0.00902873	0.78434	4	139736199	0.00833655	0.278796	408074	0.00195537	23.0598
	rs7137828	T	C	-0.0748	0.5243	12	111932800	0.0133	1.87e-08	11344	T	C	-0.00764856	0.586328	12	111494996	0.00696805	0.272353	408074	0.00278051	31.6245
	rs7898286	T	G	-0.1967	0.3975	10	6009462	0.0135	4.34e-48	11344	T	G	0.0100955	0.320687	10	5967499	0.00742739	0.174075	408074	0.0183706	212.258
	rs79638163	T	G	0.176	0.9701	1	235799305	0.0398	9.77e-06	11792	T	G	0.0248431	0.987348	1	235636005	0.0306352	0.417405	408074	0.00165559	19.5517
	rs9270551	A	G	0.0749	0.7077	6	32560501	0.0153	9.81e-07	11344	A	G	0.00016471	0.667006	6	32592724	0.00726722	0.981918	408074	0.00210813	23.961
Interleukin-17A levels	rs12599620	T	C	-0.0726	0.7391	16	8011846	0.0153	2.08e-06	11336	T	C	0.00255713	0.690147	16	7961844	0.00741432	0.730177	408074	0.0019823	22.512
	rs13028360	A	T	0.0597	0.4446	2	193404884	0.0135	9.77e-06	11336	A	T	0.00330811	0.483002	2	192540158	0.00687608	0.630442	408074	0.00172216	19.5526
	rs145734140	A	G	-0.3662	0.985	8	82998811	0.0815	7.01e-06	8187	A	G	0.0179177	0.999588	8	82086576	0.177141	0.919432	408074	0.00245995	20.1844
	rs1462017	C	G	-0.0893	0.1776	8	70106392	0.017	1.5e-07	11774	C	G	0.00619624	0.13786	8	69194157	0.00994704	0.533335	408074	0.00233811	27.5887
	rs146575213	A	T	-0.4006	0.0103	19	16896917	0.0904	9.36e-06	8776	A	T	-0.0295409	0.0209791	19	16786106	0.0244173	0.226343	408074	0.00223264	19.633
	rs17448036	A	G	-0.0585	0.5609	3	189579511	0.0128	4.87e-06	11783	A	G	-4.59303e-05	0.506964	3	189861722	0.00686597	0.994663	408074	0.00176957	20.8842
	rs2429911	T	C	0.2309	0.0251	17	2272057	0.0486	2.02e-06	11294	T	C	0.018107	0.010551	17	2368763	0.0338746	0.592976	408074	0.00199462	22.5683
	rs2731803	T	C	-0.0713	0.3974	5	17221637	0.0161	9.49e-06	11782	T	C	-0.00740702	0.30228	5	17221528	0.00755267	0.326734	408074	0.00166183	19.6089
	rs28852438	A	G	-0.068	0.2897	7	6380998	0.0148	4.34e-06	11336	A	G	0.0153356	0.338453	7	6341367	0.00728999	0.0354095	408074	0.00185877	21.1066
	rs33998516	A	C	-0.0802	0.7781	1	96622380	0.0164	1.01e-06	11336	A	C	-0.00299127	0.705979	1	96156824	0.00754188	0.691646	408074	0.00210516	23.9103
	rs34557923	T	G	0.2446	0.9819	10	67955765	0.0517	2.23e-06	10913	T	G	-0.0294302	0.987101	10	66196007	0.0304126	0.333195	408074	0.00204691	22.3796
	rs3895928	T	C	-0.1893	0.9682	12	89686567	0.0418	5.93e-06	11783	T	C	0.00182691	0.95086	12	89292790	0.0161098	0.909711	408074	0.00173755	20.5057
	rs4877075	A	G	0.0908	0.1411	9	91976386	0.0192	2.25e-06	11336	A	G	0.0113439	0.166734	9	89361471	0.00917564	0.216343	408074	0.00196904	22.3611
	rs4985487	T	G	-0.0615	0.6045	16	70109850	0.0138	8.33e-06	11336	T	G	-0.00491235	0.532534	16	70075947	0.00686404	0.474198	408074	0.00174893	19.8571
	rs56702825	A	G	0.1383	0.9451	8	504034	0.0303	5.01e-06	11766	A	G	-0.00516795	0.929821	8	554034	0.0134793	0.701425	408074	0.00176751	20.8298
	rs57876893	T	G	0.1915	0.0279	14	23580861	0.043	8.45e-06	11776	T	G	-0.0147761	0.0359115	14	23111652	0.0185618	0.426002	408074	0.0016814	19.8302
	rs75788494	T	C	-0.2432	0.021	2	13468626	0.0525	3.61e-06	10574	T	C	0.0270199	0.0136042	2	13328501	0.0297297	0.363429	408074	0.0020253	21.4549
	rs77529534	T	C	-0.1279	0.9323	9	27215497	0.0272	2.57e-06	11775	T	C	0.00597041	0.88079	9	27215499	0.0106912	0.576541	408074	0.00187425	22.107
	rs77595989	T	G	0.1696	0.9648	12	118130693	0.0371	4.84e-06	11767	T	G	-0.00744484	0.945718	12	117692888	0.0151348	0.622789	408074	0.00177283	20.8944
	rs79982350	C	G	-0.1467	0.0555	9	31560030	0.0295	6.6e-07	11336	C	G	0.0398995	0.0539561	9	31560032	0.0151326	0.00837279	408074	0.00217676	24.7252
Interleukin-17C levels	rs1072074	A	G	-0.0649	0.5847	4	24758319	0.0141	4.17e-06	11785	A	G	0.00387652	0.529206	4	24756697	0.007007	0.580102	408074	0.00179449	21.1825
	rs10870773	A	G	-0.0816	0.8025	13	44396409	0.0171	1.82e-06	11345	A	G	0.000465915	0.742018	13	43822273	0.00783849	0.952602	408074	0.00200315	22.7673
	rs113334480	T	C	-0.0962	0.8992	3	184205438	0.0217	9.29e-06	11788	T	C	0.00121072	0.918017	3	184487650	0.0124974	0.922823	408074	0.00166444	19.6497
	rs113702571	T	C	-0.2558	0.9848	8	118629302	0.0564	5.75e-06	11786	T	C	-0.0204613	0.987023	8	117617063	0.0305374	0.502831	408074	0.00174229	20.5669
	rs114882743	A	T	-0.3259	0.9804	1	176930254	0.0548	2.73e-09	11345	A	T	-0.0569397	0.994235	1	176961118	0.0453262	0.209036	408074	0.00310779	35.3615
	rs11931996	T	C	-0.1219	0.9068	4	152291909	0.0262	3.28e-06	11345	T	C	-0.0273299	0.945593	4	151370757	0.0154346	0.0766126	408074	0.00190446	21.6435
	rs12092228	T	G	0.1508	0.0512	1	242536005	0.0327	4e-06	9892	T	G	0.0140522	0.0576594	1	242372703	0.0147517	0.340803	408074	0.00214531	21.2627
	rs12863903	T	C	-0.0857	0.1597	13	96638651	0.018	1.93e-06	11345	T	C	-0.00191306	0.173964	13	95986397	0.00905791	0.832729	408074	0.00199409	22.6642
	rs12895022	T	C	0.1091	0.0906	14	102333234	0.0236	3.78e-06	11774	T	C	0.0134908	0.0935094	14	101866897	0.0118353	0.25434	408074	0.00181182	21.3674
	rs139152046	T	G	-0.2421	0.0211	12	23245149	0.0536	6.28e-06	9422	T	G	0.0415475	0.00492026	12	23092215	0.0498849	0.404921	408074	0.00216062	20.3971
	rs139637682	T	C	-0.3301	0.9817	2	111999407	0.0737	7.5e-06	8488	T	C	-0.000827463	0.997245	2	111241830	0.0675393	0.990225	408074	0.0023579	20.0564
	rs17700884	T	G	-0.105	0.3783	16	88684495	0.0136	1.16e-14	11775	T	G	-0.00913278	0.502827	16	88618087	0.00686812	0.183606	408074	0.00503671	59.5974
	rs1920106	T	C	0.0633	0.3948	7	21240100	0.0132	1.62e-06	11792	T	C	-0.00409505	0.412886	7	21200481	0.00697561	0.557168	408074	0.00194637	22.9925
	rs199658824	T	TG	-0.2362	0.9733	12	52739413	0.0468	4.49e-07	8391	T	TG	0.0439351	0.982485	12	52345629	0.0259507	0.0904503	408074	0.00302648	25.4662
	rs2408771	T	G	0.0625	0.4358	5	126053775	0.0138	5.93e-06	11345	T	G	-0.00164643	0.413525	5	126718083	0.00707146	0.815895	408074	0.00180473	20.5081
	rs2770113	A	G	0.0604	0.4998	6	158194819	0.0135	7.67e-06	11345	A	G	0.00628249	0.414621	6	157773787	0.00700632	0.369885	408074	0.00176131	20.0138
	rs2814092	C	G	0.0624	0.6437	6	66547346	0.0135	3.8e-06	11792	C	G	-0.00611423	0.639817	6	65837453	0.00716169	0.393248	408074	0.00180854	21.3613
	rs28552890	A	T	-0.096	0.8859	8	23691952	0.0215	8e-06	11345	A	T	-0.0108888	0.946198	8	23834439	0.015235	0.474781	408074	0.00175428	19.9337
	rs39779	C	G	0.1077	0.1032	16	8393906	0.0227	2.09e-06	11345	C	G	-0.00184949	0.130622	16	8343904	0.0101835	0.855883	408074	0.00198022	22.5062
	rs59356989	A	G	-0.0882	0.8432	5	107423766	0.0177	6.26e-07	11790	A	G	0.0210709	0.832335	5	108088065	0.00919238	0.0218932	408074	0.00210166	24.8266
	rs6874610	T	G	-0.0649	0.2795	5	39436460	0.0144	6.58e-06	11783	T	G	-0.0112805	0.346729	5	39436358	0.00721154	0.117763	408074	0.00172092	20.3091
	rs72815428	T	C	-0.1673	0.0423	5	174836306	0.0366	4.85e-06	11775	T	C	-0.0271928	0.0132969	5	175409303	0.0302801	0.369162	408074	0.00177133	20.8908
	rs73181003	A	G	-0.1122	0.093	22	46922217	0.0246	5.09e-06	11345	A	G	-0.00619951	0.115376	22	46526320	0.0107944	0.565747	408074	0.00183027	20.7988
	rs7324443	C	G	0.0637	0.3575	13	30065064	0.014	5.36e-06	11345	C	G	0.00224215	0.399251	13	29490927	0.0070358	0.74997	408074	0.00182149	20.6989
	rs75246422	T	C	-0.0951	0.1233	5	174179760	0.0201	2.23e-06	11793	T	C	0.0102037	0.135819	5	174752757	0.0100263	0.308822	408074	0.00189462	22.3818
	rs75360344	A	G	-0.1414	0.0498	7	35414652	0.031	5.08e-06	11774	A	G	0.00751252	0.0296286	7	35375042	0.0202132	0.710143	408074	0.00176394	20.8018
	rs7559734	T	C	-0.0915	0.8803	2	212465664	0.0206	8.92e-06	11345	T	C	-0.000134573	0.879981	2	211600939	0.0105406	0.989814	408074	0.001736	19.7256
	rs77223587	T	G	-0.3175	0.9893	15	46123423	0.0705	6.68e-06	10324	T	G	-0.0365264	0.985756	15	45831225	0.0288477	0.205449	408074	0.00196069	20.278
	rs77654242	T	G	-0.2174	0.9707	2	136675328	0.0469	3.56e-06	10294	T	G	0.0195232	0.972907	2	135917758	0.0212643	0.358556	408074	0.00208297	21.4827
	rs78289993	A	G	0.1577	0.961	8	14156196	0.0351	7.03e-06	11785	A	G	0.00700451	0.983652	8	14298687	0.0272226	0.796944	408074	0.00170992	20.1825
	rs79340054	T	C	0.138	0.9508	10	19368604	0.0309	7.97e-06	11780	T	C	0.00328988	0.921733	10	19079675	0.0128671	0.798196	408074	0.00169029	19.9419
	rs79599491	T	C	-0.1905	0.9711	15	42484321	0.0419	5.45e-06	11306	T	C	-0.0403692	0.995206	15	42192123	0.0495509	0.415243	408074	0.00182499	20.6674
	rs8015296	C	G	-0.1162	0.0991	14	92763907	0.0253	4.37e-06	9461	C	G	0.00930166	0.0810456	14	92297563	0.0126197	0.461077	408074	0.00222468	21.0901
Interleukin-18 levels	rs113552426	C	G	-0.278	0.9792	16	84730435	0.0581	1.71e-06	11249	C	G	-0.00634256	0.995987	16	84696829	0.0551351	0.908416	408074	0.00203114	22.8908
	rs113841145	A	G	0.2866	0.9893	11	116331456	0.0629	5.2e-06	13809	A	G	-0.0583146	0.989461	11	116460739	0.0335172	0.081888	408074	0.00150119	20.7581
	rs115120333	T	C	-0.1967	0.9795	1	78975194	0.0443	8.99e-06	14743	T	C	0.0117972	0.98671	1	78509509	0.0299129	0.693296	408074	0.00133547	19.7125
	rs11605127	C	G	-0.0629	0.7543	11	268430	0.0137	4.41e-06	14730	C	G	0.00833755	0.642531	11	268430	0.00717054	0.24493	408074	0.00142901	21.0766
	rs11918804	A	C	-0.1184	0.9337	3	196038580	0.0266	8.54e-06	11791	A	C	0.00700854	0.957643	3	196311709	0.0169892	0.679952	408074	0.00167749	19.8092
	rs12201187	A	T	0.0676	0.2767	6	162785078	0.0138	9.65e-07	13245	A	T	0.000329411	0.36277	6	162364046	0.00716988	0.963355	408074	0.00180841	23.9922
	rs12648080	A	G	0.072	0.8077	4	121893301	0.0146	8.16e-07	14743	A	G	-0.00272744	0.843804	4	120972146	0.00942301	0.772241	408074	0.00164686	24.3165
	rs12681624	C	G	-0.0935	0.8179	8	144606172	0.0157	2.59e-09	13657	C	G	0.0244556	0.802483	8	143524002	0.00864981	0.00469429	408074	0.00259025	35.4618
	rs12711729	T	C	-0.0702	0.7336	2	126751021	0.0153	4.47e-06	11345	T	C	0.00199458	0.718899	2	125993444	0.00763987	0.794036	408074	0.00185217	21.0482
	rs139760701	A	T	-0.3049	0.989	3	115001900	0.0604	4.46e-07	13809	A	T	0.0302839	0.994908	3	115283053	0.0484587	0.532009	408074	0.00184195	25.4787
	rs1403742	A	T	-0.0567	0.371	20	51289816	0.0124	4.82e-06	14296	A	T	-0.0268269	0.388582	20	52673277	0.00704689	0.000140712	408074	0.00146041	20.9056
	rs144626837	T	C	0.2026	0.9792	2	125030834	0.0458	9.71e-06	14741	T	C	-0.0538998	0.977321	2	124273257	0.0233239	0.0208368	408074	0.0013257	19.5654
	rs148504635	A	C	0.2532	0.9857	16	54161464	0.0525	1.42e-06	14737	A	C	-0.0258119	0.985995	16	54127552	0.0293691	0.379467	408074	0.00157585	23.2568
	rs17229943	A	C	-0.16	0.9351	5	68682536	0.0267	2.07e-09	14744	A	C	-0.00443934	0.897777	5	69386709	0.0114406	0.697991	408074	0.00242966	35.9053
	rs2108621	T	C	0.0581	0.3565	19	5344989	0.0126	4.01e-06	14296	T	C	-0.0106134	0.298845	19	5344978	0.00748804	0.156372	408074	0.00148508	21.2594
	rs35495214	T	C	0.1374	0.0465	11	112433719	0.0291	2.34e-06	14735	T	C	-0.00310753	0.0191165	11	112562996	0.0252808	0.90217	408074	0.00151071	22.2909
	rs35538453	CA	C	-0.3011	0.0126	21	15968566	0.0663	5.59e-06	10407	CA	C	0.0183899	0.01155	21	14596245	0.0319588	0.565005	408074	0.00197792	20.6211
	rs35656694	A	C	0.0746	0.851	16	52032393	0.0165	6.15e-06	14744	A	C	0.00686275	0.865809	16	51998481	0.0101095	0.497239	408074	0.0013845	20.4386
	rs385076	T	C	-0.1857	0.3734	2	32489851	0.0123	1.68e-51	14296	T	C	0.00830313	0.355281	2	32264782	0.00717643	0.247272	408074	0.0156938	227.904
	rs4140444	A	G	0.2157	0.0204	6	38300402	0.0461	2.88e-06	14741	A	G	0.00607121	0.0185042	6	38332626	0.0256374	0.812803	408074	0.00148295	21.8897
	rs4612182	A	G	-0.0547	0.5914	6	138336137	0.0123	8.7e-06	14743	A	G	-0.00322451	0.583182	6	138015000	0.00703895	0.646885	408074	0.00133967	19.7745
	rs55858715	T	G	-0.117	0.0649	11	86685696	0.0254	4.1e-06	13233	T	G	-0.0486292	0.0304146	11	86974654	0.0200189	0.0151339	408074	0.00160085	21.2148
	rs56266057	T	G	0.0796	0.8662	10	17082153	0.018	9.77e-06	14295	T	G	0.0144449	0.875899	10	17040154	0.0103867	0.16431	408074	0.00136616	19.5533
	rs56836641	T	C	-0.163	0.0477	7	155637974	0.0301	6.12e-08	14743	T	C	0.0059255	0.0704148	7	155845280	0.0134193	0.658804	408074	0.00198515	29.3213
	rs5744249	A	C	0.2039	0.7618	11	112025306	0.0135	1.53e-51	14742	A	C	0.00410292	0.757281	11	112154583	0.00799009	0.607602	408074	0.0152385	228.091
	rs60235102	T	C	0.1154	0.9237	11	105060888	0.0225	2.91e-07	14722	T	C	-0.0122833	0.897443	11	105190161	0.011316	0.277709	408074	0.00178363	26.3019
	rs62351325	T	C	0.1557	0.9627	5	19698240	0.0344	6.01e-06	14744	T	C	0.0455645	0.979692	5	19698131	0.0242488	0.0602393	408074	0.00138753	20.4834
	rs67424072	T	G	-0.082	0.8341	7	11104167	0.0165	6.71e-07	14296	T	G	-0.000423003	0.803775	7	11064540	0.00866082	0.961046	408074	0.00172463	24.6944
	rs72766437	T	C	0.0637	0.2088	5	83710370	0.0143	8.41e-06	14734	T	C	-0.00332902	0.23245	5	84414552	0.00814109	0.682601	408074	0.00134494	19.8403
	rs77994606	A	G	-0.2314	0.9814	18	28763724	0.0472	9.46e-07	14743	A	G	-0.00211976	0.977721	18	31183761	0.0231683	0.9271	408074	0.00162761	24.0317
	rs7990672	T	G	-0.0568	0.69	13	90838056	0.0128	9.1e-06	14295	T	G	-0.00453832	0.766141	13	90185802	0.0081432	0.577314	408074	0.00137561	19.6887
interleukin-18 receptor 1 levels	rs115232861	T	C	-0.3209	0.9616	2	102242037	0.0313	1.15e-24	14733	T	C	0.00425366	0.945381	2	101625575	0.0151478	0.778856	408074	0.00708389	105.097
	rs117195704	A	G	-0.1505	0.0389	10	61379709	0.0313	1.52e-06	14730	A	G	-0.0113053	0.0240976	10	59619951	0.0224891	0.615173	408074	0.00156711	23.1167
	rs117524772	A	C	0.2911	0.0232	17	64361924	0.0451	1.09e-10	14295	A	C	-0.0643525	0.00881116	17	66365806	0.0367556	0.0799761	408074	0.00290592	41.6553
	rs13412259	C	G	-0.0716	0.2682	2	103317167	0.0135	1.13e-07	14295	C	G	-0.0152159	0.212584	2	102700708	0.00841129	0.0704531	408074	0.00196391	28.1253
	rs35021151	A	G	-0.1646	0.0317	3	58414784	0.0342	1.49e-06	14735	A	G	-0.0122335	0.0345947	3	58429057	0.0188195	0.515665	408074	0.00156955	23.1605
	rs35679975	T	C	0.0726	0.8161	20	51194941	0.0149	1.1e-06	14726	T	C	0.0419493	0.841589	20	52578402	0.00945454	9.12e-06	408074	0.00160959	23.7379
	rs62257659	A	G	-0.2015	0.9745	3	79589418	0.042	1.61e-06	14727	A	G	0.00711979	0.9868	3	79540268	0.0304101	0.814887	408074	0.00156048	23.014
	rs6742007	A	C	0.0962	0.1233	2	104759119	0.0182	1.25e-07	14742	A	C	0.0114767	0.127709	2	104142661	0.0102654	0.263569	408074	0.0018916	27.935
	rs7149605	A	G	0.1075	0.0957	14	94854041	0.0203	1.19e-07	14731	A	G	-0.026351	0.0829074	14	94387704	0.0125042	0.0350849	408074	0.00190006	28.0392
	rs75366565	T	C	-0.401	0.1988	2	103166288	0.0142	1.92e-175	14735	T	C	-0.0243086	0.204356	2	102549829	0.00854496	0.00444416	408074	0.0513419	797.358
	rs78199195	A	G	-0.0956	0.8928	3	146882115	0.0196	1.07e-06	14295	A	G	-0.0230086	0.914982	3	147164328	0.0123327	0.0620883	408074	0.00166149	23.7872
	rs951774	A	C	0.5719	0.1798	2	102912664	0.0148	1e-200	14728	A	C	0.00119197	0.208733	2	102296204	0.00847426	0.888141	408074	0.0920521	1492.99
Interleukin-1-alpha levels	rs10057700	A	G	-0.0822	0.4388	5	161958436	0.0181	5.59e-06	8587	A	G	-0.263555	0.001526	5	162531430	0.0941716	0.00513133	408074	0.00239609	20.6198
	rs10063171	T	G	0.0775	0.1932	5	67352803	0.0175	9.49e-06	11340	T	G	-0.021042	0.209567	5	68056975	0.00846442	0.0129214	408074	0.00172649	19.6088
	rs10233998	T	G	0.131	0.0604	7	89060931	0.0286	4.64e-06	11785	T	G	0.0221307	0.0413832	7	89431617	0.0172855	0.200439	408074	0.00177709	20.9767
	rs115494443	A	G	0.2658	0.0186	1	116784131	0.0565	2.55e-06	10853	A	G	0.0282435	0.00993144	1	116241509	0.0351419	0.42157	408074	0.00203507	22.1275
	rs115602471	T	C	0.2215	0.0311	2	170964850	0.0469	2.33e-06	11340	T	C	0.0636292	0.00379263	2	170108340	0.057262	0.266485	408074	0.00196307	22.301
	rs117537822	T	C	0.2176	0.9755	17	32073614	0.0439	7.17e-07	11788	T	C	0.0208605	0.964698	17	33746595	0.0186831	0.26419	408074	0.00207991	24.5649
	rs11759846	A	G	-0.3263	0.0799	6	32586222	0.0266	1.36e-34	11788	A	G	0.00815573	0.0435419	6	32618445	0.016726	0.625828	408074	0.0126044	150.452
	rs11878153	A	G	0.1116	0.9015	18	308555	0.0221	4.42e-07	11787	A	G	-0.00879571	0.854417	18	308555	0.0097149	0.365262	408074	0.00215875	25.4959
	rs12047801	T	C	0.0783	0.174	1	105113404	0.0171	4.67e-06	11785	T	C	0.00646778	0.114523	1	104570782	0.0107522	0.547485	408074	0.00177595	20.9632
	rs12529944	T	C	-0.0845	0.178	6	84066908	0.0189	7.79e-06	11340	T	C	-0.00904047	0.100484	6	83357189	0.0115179	0.43251	408074	0.00175959	19.9854
	rs16886503	A	T	0.2438	0.9824	8	89744017	0.0524	3.28e-06	11786	A	T	0.00947769	0.977884	8	88731788	0.0233927	0.685362	408074	0.00183333	21.6437
	rs190042298	A	G	0.1502	0.0497	3	147628690	0.0339	9.39e-06	9897	A	G	-0.010804	0.0430124	3	147910903	0.0168297	0.520898	408074	0.00197959	19.6269
	rs2426634	A	G	-0.0896	0.1376	20	55282711	0.0198	6.03e-06	11787	A	G	-0.00231918	0.0955094	20	56707655	0.0116953	0.84281	408074	0.00173432	20.4744
	rs4767214	T	C	0.062	0.5326	12	114539621	0.013	1.85e-06	11772	T	C	0.00146212	0.489104	12	114101816	0.00685535	0.831107	408074	0.00192845	22.7417
	rs523604	A	G	0.0754	0.5264	11	118755738	0.0142	1.1e-07	10290	A	G	0.00496622	0.465563	11	118885029	0.00692854	0.473511	408074	0.00273251	28.1891
	rs61098036	A	G	-0.0856	0.8232	17	53509585	0.0187	4.7e-06	9891	A	G	0.0112774	0.842715	17	55432224	0.00947853	0.23413	408074	0.002114	20.9496
	rs7138689	T	G	0.0961	0.8877	12	103893494	0.0208	3.83e-06	11777	T	G	-0.0207329	0.894919	12	103499716	0.0111704	0.0634454	408074	0.00180925	21.3426
	rs72937918	T	C	-0.2056	0.0233	11	80672314	0.0452	5.4e-06	11772	T	C	-0.0223497	0.0308928	11	80961271	0.0198928	0.261223	408074	0.00175451	20.6869
	rs76012752	A	G	0.1568	0.9527	12	28953348	0.0352	8.41e-06	11340	A	G	-0.00910383	0.967679	12	28800415	0.0195046	0.640677	408074	0.00174676	19.8395
	rs76544453	T	C	-0.1609	0.9585	14	81651382	0.0361	8.31e-06	11788	T	C	-0.0203389	0.983816	14	81185038	0.0272824	0.455972	408074	0.00168239	19.862
	rs78267257	A	G	-0.1825	0.0323	14	83490781	0.0406	6.95e-06	10903	A	G	-0.0246087	0.00591821	14	83024437	0.045389	0.587699	408074	0.00184979	20.202
	rs9272305	A	C	-0.2444	0.0316	6	32603879	0.0462	1.22e-07	8587	A	C	-0.0139227	0.0976894	6	32636102	0.0115715	0.228903	408074	0.00324836	27.978
Interleukin-2 levels	rs10996419	T	C	-0.1222	0.9188	10	67202938	0.0259	2.38e-06	11784	T	C	0.00323667	0.885908	10	65443180	0.0107909	0.764219	408074	0.00188552	22.2571
	rs11141276	T	C	0.1434	0.0611	9	88777064	0.0306	2.78e-06	9265	T	C	0.0381217	0.0307057	9	86162149	0.0199026	0.0554396	408074	0.00236473	21.9564
	rs111783480	A	G	-0.1462	0.1075	4	14756774	0.0329	8.84e-06	9265	A	G	0.00128655	0.0112414	4	14755150	0.0327046	0.968621	408074	0.00212683	19.7428
	rs144129701	C	G	-0.2699	0.9727	14	55563894	0.0576	2.79e-06	11341	C	G	-0.027071	0.978282	14	55097176	0.023813	0.255614	408074	0.00193228	21.9525
	rs145516501	CA	C	-0.2759	0.0229	13	95200973	0.0539	3.08e-07	8383	CA	C	-0.055792	0.0162377	13	94548719	0.027243	0.0405658	408074	0.00311581	26.1952
	rs150999021	CAAAT	C	0.0798	0.5014	19	54588401	0.0175	5.12e-06	7456	GTTTATTTA	G	0.0106625	0.000399985	19	54085128	0.174857	0.951377	408074	0.00278108	20.788
	rs1657222	A	G	-0.0621	0.4037	10	34837139	0.0137	5.82e-06	11340	A	G	-0.00265095	0.484513	10	34548211	0.0068729	0.699711	408074	0.0018086	20.5431
	rs1943222	A	G	-0.0622	0.6878	18	58028057	0.0138	6.57e-06	11789	A	G	0.000657019	0.738264	18	60360824	0.00782396	0.933076	408074	0.00172028	20.3118
	rs28515912	A	C	-0.0723	0.6969	17	103299	0.0149	1.22e-06	10723	A	C	-0.00542573	0.620984	17	253508	0.00709262	0.444282	408074	0.00219096	23.5409
	rs35252272	G	GT	-0.081	0.7096	17	73558213	0.0177	4.73e-06	7307	G	GT	0.0110964	0.710953	17	75562132	0.00757771	0.143098	408074	0.00285786	20.9365
	rs36006983	T	C	-0.0728	0.7384	16	77431739	0.0153	1.95e-06	11341	T	C	-0.00551623	0.820504	16	77397842	0.00892328	0.536453	408074	0.00199234	22.6362
	rs4703508	T	C	-0.1216	0.9334	5	35188802	0.026	2.91e-06	11789	T	C	0.0205034	0.968831	5	35188700	0.0198024	0.30048	408074	0.00185199	21.8699
	rs55813957	C	G	0.0728	0.7076	11	128560199	0.016	5.36e-06	11341	C	G	0.0204168	0.76634	11	128690304	0.00820698	0.0128558	408074	0.00182213	20.6988
	rs6535212	T	G	-0.0646	0.6861	4	138235156	0.0139	3.36e-06	11784	T	G	0.00291553	0.691482	4	137314002	0.00741058	0.694002	408074	0.00182956	21.5954
	rs72659067	A	G	0.3327	0.0111	8	62639773	0.0736	6.17e-06	9980	A	G	0.0997058	0.00146778	8	61727214	0.0928546	0.282919	408074	0.0020433	20.4297
	rs74852566	T	G	-0.1999	0.0244	10	2293803	0.0431	3.52e-06	11789	T	G	-0.0161072	0.0191197	10	2251609	0.0251113	0.521242	408074	0.00182139	21.5079
	rs75739108	T	C	0.1737	0.039	3	137247468	0.038	4.85e-06	11341	T	C	-0.0306949	0.056597	3	137528626	0.0149581	0.0401634	408074	0.001839	20.8908
	rs7638939	A	T	0.0854	0.8293	3	125991040	0.0174	9.2e-07	11769	A	T	0.00481014	0.843345	3	126272197	0.0094845	0.612045	408074	0.00204263	24.0848
	rs77832761	A	G	0.1922	0.0318	13	85868678	0.0414	3.44e-06	11785	A	G	-0.0151135	0.045944	13	85294543	0.0165355	0.360714	408074	0.00182551	21.5493
	rs77853517	T	C	-0.1048	0.8961	3	64865615	0.0217	1.37e-06	11787	T	C	-0.00591184	0.813717	3	64879940	0.00884712	0.503992	408074	0.00197488	23.32
	rs77880908	T	C	-0.0886	0.1258	4	47700645	0.0196	6.17e-06	11770	T	C	-0.0039137	0.16144	4	47698628	0.00935083	0.675552	408074	0.00173311	20.4306
	rs79419497	A	G	0.2016	0.9733	2	192579384	0.0424	1.99e-06	11789	A	G	0.0211055	0.982536	2	191714658	0.0262697	0.421735	408074	0.00191399	22.6035
	rs79925007	T	G	0.1176	0.9036	4	34713434	0.0255	3.99e-06	11341	T	G	-0.00119908	0.877188	4	34711812	0.0104914	0.909007	408074	0.00187184	21.2646
Interleukin-20 levels	rs112421516	A	G	0.1935	0.9708	1	67400701	0.0435	8.66e-06	11336	A	G	-0.0498899	0.980195	1	66935018	0.0251419	0.0472193	408074	0.00174247	19.7837
	rs114209791	A	G	-0.2134	0.9756	2	52215130	0.046	3.5e-06	11784	A	G	0.0236299	0.981292	2	51987992	0.0256778	0.357444	408074	0.00182301	21.5179
	rs114363239	T	C	-0.2372	0.0189	1	41433965	0.0487	1.11e-06	11782	T	C	-0.00538296	0.00968716	1	40968293	0.0355716	0.879717	408074	0.00200946	23.7191
	rs115191082	T	G	-0.2543	0.0149	1	104640701	0.0561	5.82e-06	11294	T	G	0.0325042	0.00609125	1	104098079	0.0445649	0.465777	408074	0.00181606	20.5442
	rs117977288	T	G	-0.1546	0.9553	16	80689313	0.0316	9.96e-07	11784	T	G	0.0289087	0.953444	16	80655416	0.0162965	0.0760764	408074	0.00202708	23.9316
	rs12498781	A	G	0.0635	0.3202	4	133183457	0.0137	3.57e-06	11763	A	G	-0.0111804	0.21635	4	132262302	0.00833897	0.180005	408074	0.00182304	21.4799
	rs12969831	A	G	0.1474	0.9399	18	74247282	0.0331	8.46e-06	11336	A	G	-0.0155503	0.979772	18	76535325	0.025186	0.536959	408074	0.00174631	19.8272
	rs13421547	T	C	0.147	0.044	2	13940522	0.0325	6.09e-06	11784	T	C	-0.00748015	0.0609739	2	13800397	0.0143431	0.602006	408074	0.00173309	20.4548
	rs138771212	A	G	-0.3596	0.9909	8	68839107	0.0778	3.8e-06	11336	A	G	-0.00286373	0.993387	8	67926872	0.0422674	0.945982	408074	0.00188106	21.3601
	rs143409618	T	C	-0.2247	0.0541	13	112575760	0.0504	8.26e-06	11784	T	C	0.00513281	0.0535673	13	111921446	0.0152045	0.735677	408074	0.00168392	19.8734
	rs146918864	T	C	-0.2551	0.0228	2	141913966	0.0515	7.29e-07	11438	T	C	-0.00639141	0.039431	2	141156397	0.0176505	0.717269	408074	0.00214055	24.5319
	rs188205021	T	C	-0.222	0.0255	11	100596026	0.0427	2e-07	11774	T	C	-0.00610094	0.0111201	11	100725295	0.032801	0.852446	408074	0.0022905	27.0257
	rs2285212	T	C	-0.1112	0.9158	1	169461481	0.0248	7.33e-06	11336	T	C	-0.000402421	0.911392	1	169492243	0.0120695	0.973402	408074	0.00177042	20.1016
	rs28542561	T	C	-0.1753	0.965	15	23769949	0.0372	2.45e-06	11774	T	C	-0.00376936	0.95956	15	23524802	0.0174391	0.828876	408074	0.0018825	22.2026
	rs34172193	A	G	-0.2175	0.02	6	112451601	0.0488	8.31e-06	10918	A	G	-0.0313282	0.00707492	6	112130399	0.0417235	0.452742	408074	0.00181613	19.8609
	rs34691354	C	G	0.0651	0.6659	18	75094435	0.0143	5.3e-06	11336	C	G	-0.00378868	0.695155	18	77382479	0.0074558	0.611346	408074	0.00182489	20.7211
	rs35508685	T	C	0.1688	0.9672	2	213241261	0.0373	6.03e-06	11782	T	C	-0.0266224	0.982029	2	212376537	0.025894	0.303889	408074	0.00173522	20.4764
	rs383039	A	G	-0.0698	0.2136	1	242399370	0.0156	7.66e-06	11783	A	G	0.00252614	0.191303	1	242236068	0.00869869	0.771507	408074	0.00169617	20.0165
	rs61992201	T	G	0.0888	0.1397	14	48507353	0.0201	9.97e-06	10267	T	G	0.00433332	0.102963	14	48038150	0.0113172	0.701796	408074	0.00189743	19.5141
	rs6952803	A	G	0.2776	0.9804	7	54991055	0.0597	3.32e-06	10849	A	G	-0.151375	0.997955	7	54923362	0.0776864	0.0513499	408074	0.001989	21.6177
	rs72633862	T	G	-0.1722	0.0444	1	9746065	0.0376	4.65e-06	11774	T	G	-0.00309014	0.0414597	1	9686007	0.0173224	0.858417	408074	0.00177825	20.9709
	rs72659995	T	C	-0.1232	0.9142	14	21169862	0.0267	3.95e-06	11336	T	C	-0.00571219	0.920037	14	20701703	0.0129327	0.658717	408074	0.00187467	21.2874
	rs73192044	A	G	-0.1066	0.9032	3	119431497	0.0237	6.86e-06	11336	A	G	-0.00602906	0.89691	3	119712650	0.0113338	0.594759	408074	0.00178149	20.2274
Interleukin-20 receptor subunit alpha levels	rs113105910	A	G	-0.2425	0.0165	11	5315973	0.0538	6.56e-06	11786	A	G	0.00537086	0.029625	11	5294743	0.020326	0.791599	408074	0.00172086	20.3135
	rs113153423	A	G	0.1913	0.972	8	139987300	0.0407	2.6e-06	11792	A	G	0.00540429	0.980808	8	138975057	0.0249122	0.82826	408074	0.00187	22.0886
	rs113563938	A	T	0.3176	0.9871	7	12560554	0.0676	2.62e-06	11344	A	T	0.0123001	0.995311	7	12520928	0.0504074	0.80722	408074	0.00194203	22.0694
	rs115680168	T	C	-0.3364	0.0177	4	164735206	0.0757	8.84e-06	7586	T	C	0.00215355	0.00116084	4	163814054	0.100706	0.982939	408074	0.00259644	19.7427
	rs11987533	A	G	0.1171	0.1374	8	35154239	0.0198	3.34e-09	11344	A	G	0.0194065	0.151124	8	35296721	0.00956779	0.0425275	408074	0.00307383	34.9709
	rs12056343	T	G	-0.0761	0.7494	8	79840734	0.0166	4.55e-06	9894	T	G	-0.00556619	0.72065	8	78928499	0.00766552	0.467757	408074	0.00211963	21.0119
	rs12138611	C	G	0.119	0.1039	1	168180874	0.0256	3.34e-06	11344	C	G	0.00351566	0.132397	1	168211636	0.0102612	0.731887	408074	0.00190117	21.6042
	rs143067549	T	C	-0.4166	0.0114	5	46131995	0.091	4.69e-06	7315	T	C	0.077663	0.00252041	5	46131893	0.0684585	0.256604	408074	0.00285693	20.9526
	rs149111746	A	G	0.2357	0.0208	17	59389022	0.0511	3.98e-06	11783	A	G	0.0668546	0.02123	17	61311661	0.0237064	0.00480076	408074	0.00180234	21.2718
	rs188200783	T	C	-0.2004	0.0429	5	22203180	0.0449	8.07e-06	8974	T	C	-0.0121703	0.0307236	5	22203071	0.0202079	0.547003	408074	0.0022149	19.9162
	rs2064077	T	C	0.1072	0.083	1	171216897	0.0241	8.66e-06	11790	T	C	-0.0015169	0.0754563	1	171247758	0.0130358	0.907364	408074	0.00167538	19.7825
	rs2883991	T	C	0.08	0.8477	2	53038599	0.0181	9.88e-06	11789	T	C	-0.00746426	0.84141	2	52811461	0.00936806	0.42558	408074	0.00165435	19.5321
	rs28846828	T	C	-0.0765	0.4228	1	153082810	0.0154	6.78e-07	8817	T	C	-0.0104082	0.36482	1	153110334	0.00713951	0.144889	408074	0.00279092	24.6708
	rs4667792	T	C	-0.0606	0.5471	2	166018354	0.0135	7.16e-06	11344	T	C	-0.00528403	0.616698	2	165161844	0.00708056	0.455503	408074	0.00177313	20.1466
	rs59446445	A	G	0.1741	0.0321	5	154577444	0.038	4.61e-06	11790	A	G	0.0241108	0.0214935	5	155197884	0.0236819	0.308626	408074	0.00177723	20.9873
	rs6842116	C	G	-0.0925	0.8324	4	6909807	0.0204	5.78e-06	11344	C	G	-0.0312287	0.817807	4	6908080	0.0089927	0.000515312	408074	0.00180913	20.5564
	rs71476058	A	T	-0.2711	0.0278	11	109386685	0.0606	7.69e-06	7943	A	T	0.00141818	0.0130548	11	109515959	0.0310252	0.963541	408074	0.00251325	20.008
	rs72785422	T	C	0.0897	0.8313	16	14288564	0.0195	4.22e-06	11343	T	C	0.00179878	0.860042	16	14194707	0.0100157	0.85747	408074	0.00186199	21.1563
	rs74032581	A	T	-0.1343	0.9366	16	83519341	0.0298	6.58e-06	11344	A	T	-0.0154571	0.939296	16	83485736	0.0145287	0.287374	408074	0.00178721	20.3069
	rs9817113	T	C	0.1541	0.0446	3	151178393	0.0346	8.44e-06	11790	T	C	0.0113287	0.0205521	3	151460605	0.0241835	0.639465	408074	0.00167961	19.8326
Interleukin-22 receptor subunit alpha-1 levels	rs114416525	A	G	0.2819	0.0142	3	99744651	0.0619	5.26e-06	11345	A	G	-0.0276879	0.00737419	3	100025807	0.04037	0.492806	408074	0.00182478	20.7363
	rs11607326	A	T	-0.0919	0.1246	11	83564435	0.0206	8.15e-06	11345	A	T	-0.0128276	0.0985439	11	83853392	0.0115095	0.265053	408074	0.00175118	19.8985
	rs117263973	A	G	0.3467	0.0109	21	42295154	0.0752	4.02e-06	10858	A	G	-0.0017306	0.00603342	21	40923228	0.0444539	0.968946	408074	0.00195377	21.2516
	rs117636462	A	G	0.3671	0.9915	20	16761823	0.0828	9.27e-06	10858	A	G	-0.154453	0.996884	20	16781178	0.0603266	0.0104588	408074	0.00180706	19.653
	rs11777386	A	G	-0.1003	0.0953	8	52767675	0.0224	7.55e-06	11779	A	G	-0.0190544	0.113485	8	51855115	0.0108282	0.0784603	408074	0.00169926	20.0462
	rs12240324	A	G	0.2203	0.9713	10	44669337	0.047	2.77e-06	11793	A	G	0.000188112	0.957262	10	44173889	0.0171054	0.991226	408074	0.00185952	21.9664
	rs13169282	A	G	-0.0709	0.2216	5	144256718	0.0158	7.21e-06	11783	A	G	-0.0124367	0.185133	5	144877155	0.00882749	0.158876	408074	0.00170601	20.1328
	rs13257574	T	C	0.2714	0.0167	8	87485765	0.0584	3.36e-06	11306	T	C	0.0104825	0.0096016	8	86473536	0.0355087	0.767833	408074	0.00190658	21.5932
	rs143949731	T	C	0.1655	0.0384	18	22333712	0.0366	6.13e-06	11782	T	C	0.00165958	0.0178587	18	24753748	0.025925	0.948958	408074	0.00173245	20.4437
	rs146501549	CCCA	C	0.0731	0.4392	3	164196006	0.0163	7.3e-06	7943	CCCA	C	-0.00376607	0.49112	3	164478218	0.0068759	0.583883	408074	0.00252567	20.1071
	rs1473089	A	C	0.2679	0.0253	4	26143082	0.0561	1.79e-06	10916	A	C	0.0277352	0.00260152	4	26141460	0.0695503	0.690057	408074	0.00208473	22.8003
	rs17256492	T	C	-0.0751	0.7694	14	62394907	0.0162	3.56e-06	11345	T	C	-0.00980095	0.840206	14	61928189	0.00942523	0.298404	408074	0.0018907	21.4869
	rs187050106	T	C	0.4278	0.0081	13	56206816	0.0964	9.09e-06	8488	T	C	-0.00655293	0.00348045	13	55632681	0.059148	0.911784	408074	0.00231481	19.6891
	rs187651556	T	C	-0.3827	0.9838	1	29484787	0.0859	8.38e-06	6752	T	C	0.275386	0.999371	1	29158275	0.147888	0.0625864	408074	0.00293105	19.8428
	rs3181361	T	C	0.27	0.0163	9	117667449	0.0582	3.5e-06	11345	T	C	0.00267128	0.0102862	9	114905169	0.0339846	0.937349	408074	0.00189345	21.5182
	rs4466	A	G	0.0906	0.1324	22	35723831	0.0203	8.08e-06	11792	A	G	-0.00316646	0.199858	22	35327838	0.00856074	0.711471	408074	0.00168633	19.9155
	rs4811167	T	C	0.0632	0.5504	20	50001752	0.0134	2.4e-06	11793	T	C	0.00983461	0.574331	20	51385215	0.00694626	0.15683	408074	0.0018827	22.2408
	rs56282088	A	G	0.2815	0.0165	8	81502336	0.0571	8.23e-07	10919	A	G	0.0498417	0.00265869	8	80590101	0.0677224	0.461749	408074	0.00222094	24.2999
	rs75590335	A	G	0.1722	0.0376	4	157031745	0.037	3.25e-06	11345	A	G	-0.036476	0.0456221	4	156110593	0.0166199	0.0281845	408074	0.00190559	21.6564
	rs78594373	T	C	-0.1271	0.0671	2	85320044	0.0273	3.23e-06	11767	T	C	0.00163881	0.0455698	2	85092921	0.016495	0.920859	408074	0.00183866	21.6717
	rs79229049	A	T	-0.2102	0.9695	7	81154741	0.0412	3.36e-07	11781	A	T	0.000527241	0.982737	7	81525425	0.0265874	0.984179	408074	0.0022046	26.0254
Interleukin-24 levels	rs11256610	A	G	0.3005	0.0145	10	6122343	0.0641	2.76e-06	10850	A	G	-0.0325187	0.00144587	10	6080380	0.0958636	0.734445	408074	0.00202146	21.9732
	rs116790447	T	C	0.1729	0.0521	1	18931322	0.0371	3.16e-06	9453	T	C	-0.0166436	0.0390272	1	18604828	0.0178483	0.351075	408074	0.00229232	21.7145
	rs117613902	A	G	-0.3	0.9862	14	97741799	0.0657	4.97e-06	10850	A	G	0.0569841	0.996307	14	97275462	0.0572424	0.319499	408074	0.001918	20.8464
	rs12275648	T	C	-0.0696	0.3114	11	129057999	0.0155	7.11e-06	10277	T	C	0.00343519	0.237345	11	129188104	0.00806544	0.67017	408074	0.00195811	20.1591
	rs12588414	A	G	0.0753	0.2361	14	104576816	0.0169	8.37e-06	10273	A	G	-0.002351	0.188172	14	104110479	0.00882823	0.790003	408074	0.00192877	19.8487
	rs143986178	A	G	0.2969	0.0144	21	26067535	0.0644	4.02e-06	10850	A	G	-0.0334129	0.00277372	21	24695221	0.0673116	0.619618	408074	0.0019551	21.2505
	rs145295031	A	T	0.3063	0.014	7	9959098	0.0647	2.2e-06	11287	A	T	0.0109303	0.0126192	7	9919470	0.0310981	0.725229	408074	0.00198173	22.4083
	rs145450029	T	G	-0.2153	0.0246	11	76932037	0.0484	8.65e-06	11784	T	G	-0.0153125	0.023475	11	77220992	0.0228681	0.503112	408074	0.00167639	19.7844
	rs145660089	T	C	0.2004	0.0274	11	94477313	0.0446	7.01e-06	11779	T	C	0.0154758	0.0137738	11	94744147	0.0295121	0.600008	408074	0.00171109	20.1861
	rs145891540	T	G	0.1913	0.0315	12	93849398	0.0422	5.81e-06	11772	T	G	-0.0278214	0.0168215	12	93455622	0.0269258	0.301481	408074	0.0017426	20.5462
	rs167018	A	G	0.0657	0.4443	7	155623090	0.0136	1.36e-06	11336	A	G	0.00506094	0.459585	7	155830396	0.0069089	0.463848	408074	0.00205447	23.3333
	rs2165910	A	G	0.0674	0.7371	18	7919506	0.015	7.01e-06	11768	A	G	0.00343795	0.73169	18	7919508	0.00774547	0.65714	408074	0.00171273	20.1866
	rs2341294	A	G	-0.1318	0.0716	5	149232308	0.028	2.51e-06	9900	A	G	0.000592039	0.0828206	5	149852745	0.0124556	0.962089	408074	0.0022331	22.1527
	rs60306270	A	G	-0.0886	0.1398	16	49575164	0.0191	3.51e-06	11781	A	G	0.00225249	0.086587	16	49541253	0.0122218	0.853777	408074	0.00182317	21.5143
	rs61997688	T	C	-0.0757	0.8019	14	57398908	0.017	8.47e-06	11772	T	C	-0.00902166	0.862773	14	56932190	0.00998398	0.366201	408074	0.00168156	19.8253
	rs73169406	A	G	0.111	0.1327	22	48661109	0.0207	8.22e-08	11337	A	G	-0.00554172	0.104663	22	48265297	0.0112503	0.622307	408074	0.00252992	28.7494
	rs7401175	A	T	0.0892	0.2392	14	86024172	0.0195	4.78e-06	7943	A	T	0.000385929	0.163991	14	85557828	0.00941812	0.967314	408074	0.00262744	20.9195
Interleukin-2 receptor subunit beta levels	rs111358562	A	C	-0.1638	0.3346	13	30976443	0.0368	8.54e-06	8817	A	C	0.00013384	0.613261	13	30402306	0.00718397	0.985136	408074	0.00224201	19.8077
	rs11153066	T	C	0.0615	0.5833	6	107846644	0.0137	7.15e-06	11343	T	C	0.0111935	0.520788	6	107525440	0.0068819	0.103842	408074	0.00177341	20.148
	rs111805691	A	G	-0.1278	0.0648	4	13099601	0.0286	7.88e-06	11344	A	G	0.0364583	0.0512512	4	13097977	0.0157115	0.0203147	408074	0.00175711	19.9643
	rs115890206	A	G	0.232	0.9786	2	171243489	0.0502	3.81e-06	10403	A	G	0.0554561	0.994291	2	170386979	0.0463842	0.231859	408074	0.00204889	21.3543
	rs116007066	A	G	-0.2101	0.025	4	136755243	0.0441	1.9e-06	10295	A	G	-0.0417548	0.0235598	4	135834088	0.0225702	0.0643147	408074	0.00219985	22.6929
	rs116068903	T	C	0.2831	0.0151	1	67498721	0.0636	8.54e-06	10470	T	C	0.0202809	0.00559258	1	67033038	0.0464339	0.662277	408074	0.00188885	19.8099
	rs11630708	T	C	-0.2102	0.9766	15	84665328	0.0443	2.09e-06	11788	T	C	0.0154027	0.969145	15	83996576	0.0198043	0.436719	408074	0.00190629	22.5105
	rs116381951	T	C	0.2794	0.9817	1	177439129	0.063	9.21e-06	9983	T	C	-0.0517932	0.995454	1	177469993	0.0516604	0.316068	408074	0.00196633	19.6646
	rs117538197	T	C	0.1213	0.0695	17	4507431	0.0261	3.36e-06	11774	T	C	-0.00733956	0.0510191	17	4604136	0.0156326	0.638709	408074	0.00183114	21.5957
	rs13001788	T	C	0.2769	0.9745	2	31896839	0.0557	6.65e-07	8243	T	C	-0.00548772	0.986774	2	31671770	0.0301282	0.855468	408074	0.00298917	24.7076
	rs141460846	T	C	-0.2471	0.9783	11	40470032	0.0535	3.86e-06	11304	T	C	-0.0102708	0.982407	11	40448482	0.0266077	0.699491	408074	0.00188359	21.3285
	rs1472270	C	G	0.0704	0.346	7	98121843	0.0144	1.01e-06	11344	C	G	0.0080723	0.343706	7	98492531	0.00724923	0.265476	408074	0.00210252	23.897
	rs147955591	A	C	-0.0739	0.2186	8	120536724	0.0166	8.52e-06	11344	A	C	-0.00717668	0.276857	8	119524484	0.00767079	0.349487	408074	0.00174401	19.8151
	rs17549820	T	C	0.0631	0.5622	4	108118301	0.0129	1e-06	11791	T	C	-0.00236388	0.572901	4	107197144	0.00697401	0.734642	408074	0.00202511	23.9224
	rs199629395	T	TA	-0.2288	0.9611	5	22599432	0.0454	4.66e-07	7943	T	TA	-0.00248318	0.939278	5	22599323	0.0144785	0.863825	408074	0.00318735	25.3917
	rs2157876	T	G	-0.1133	0.0879	12	111592380	0.0239	2.13e-06	11343	T	G	0.0222105	0.098465	12	111154576	0.0115214	0.053884	408074	0.00197732	22.4692
	rs2281533	C	G	-0.1844	0.0481	20	6103768	0.0404	5.01e-06	11776	C	G	-0.00919102	0.0723081	20	6123121	0.0132996	0.489517	408074	0.00176601	20.8298
	rs301439	C	G	-0.0643	0.6412	9	4589802	0.0144	8e-06	11344	C	G	-0.00657858	0.727156	9	4589802	0.00772759	0.394597	408074	0.00175456	19.9352
	rs34246740	T	C	-0.0721	0.2619	11	36198233	0.0156	3.8e-06	11344	T	C	0.0035481	0.189466	11	36176683	0.00882712	0.687717	408074	0.00187948	21.3572
	rs55757846	A	G	-0.1021	0.8947	14	25692351	0.0231	9.87e-06	11344	A	G	0.00405328	0.893298	14	25223145	0.0111618	0.716501	408074	0.00171915	19.5322
	rs55987136	T	C	-0.1967	0.9753	16	12220199	0.0443	8.99e-06	11781	T	C	-0.00354942	0.992246	16	12126342	0.0390438	0.927565	408074	0.00167068	19.7119
	rs71476282	T	C	-0.1842	0.0363	11	115220909	0.0412	7.79e-06	11344	T	C	0.00724313	0.0519295	11	115350190	0.01563	0.64307	408074	0.00175895	19.9852
	rs9321271	A	C	-0.157	0.9549	6	131393771	0.0325	1.36e-06	11779	A	C	0.0140668	0.987014	6	131072631	0.0306326	0.646083	408074	0.00197726	23.3324
	rs9921181	A	G	-0.0606	0.4465	16	80775714	0.0128	2.2e-06	11786	A	G	-0.00583524	0.348059	16	80741817	0.00721454	0.41862	408074	0.00189816	22.4105
Interleukin-33 levels	rs1013434	T	C	-0.0732	0.2201	21	40484010	0.0158	3.61e-06	11783	T	C	0.00683679	0.234715	21	39112084	0.0081223	0.399939	408074	0.00181828	21.4602
	rs10415966	A	C	-0.1184	0.1177	19	14299739	0.0233	3.74e-07	10281	A	C	-0.0248475	0.0781926	19	14188927	0.0128361	0.0528981	408074	0.00250534	25.8171
	rs10941408	T	C	-0.0666	0.2923	5	38788544	0.0148	6.8e-06	11345	T	C	0.0123697	0.251881	5	38788442	0.00793233	0.1189	408074	0.00178175	20.2464
	rs112495884	A	G	0.3432	0.0112	18	73359115	0.0748	4.47e-06	10858	A	G	-0.0177018	0.0188792	18	75647160	0.025382	0.485542	408074	0.00193509	21.048
	rs112523022	A	ATG	-0.0903	0.6895	2	13437884	0.0203	8.66e-06	7456	A	ATG	0.00607279	0.724869	2	13297759	0.00777089	0.43452	408074	0.00264683	19.7819
	rs1273797	A	G	-0.0652	0.4698	2	227438887	0.0144	5.96e-06	9252	A	G	0.00187705	0.445859	2	226574171	0.00691133	0.785937	408074	0.00221092	20.4963
	rs13336496	A	C	0.0936	0.8755	16	79491576	0.0203	4.01e-06	11780	A	C	-0.00447576	0.916131	16	79457679	0.012395	0.718029	408074	0.00180149	21.2562
	rs1427438	T	C	0.3362	0.0144	3	69721499	0.0761	9.97e-06	10891	T	C	0.00877772	0.0252335	3	69672348	0.0219769	0.689595	408074	0.00178888	19.514
	rs148213188	G	GGT	-0.1366	0.908	16	27450250	0.0303	6.54e-06	7456	CCACA	C	-0.0227738	0.0354514	16	27438929	0.018695	0.223156	408074	0.00271849	20.3189
	rs17147023	T	C	0.0689	0.7409	9	133361010	0.0154	7.68e-06	11344	T	C	0.0146001	0.660504	9	130485623	0.00725656	0.0442222	408074	0.00176143	20.0134
	rs17149396	C	G	0.1833	0.0307	7	24423445	0.04	4.59e-06	11789	C	G	-0.0138029	0.0106405	7	24383826	0.0331718	0.677333	408074	0.00177809	20.9957
	rs28658099	A	T	0.0848	0.8568	4	45839898	0.0188	6.46e-06	11773	A	T	-0.0088099	0.865466	4	45837881	0.0100994	0.383035	408074	0.0017252	20.3424
	rs34648588	T	TA	-0.0863	0.2972	2	168518584	0.0187	3.93e-06	7943	ATT	A	0.040221	0.000502941	2	167662074	0.179933	0.82312	408074	0.00267418	21.2926
	rs60781061	A	G	0.1773	0.9431	6	85285875	0.0398	8.4e-06	9265	A	G	0.00286947	0.960772	6	84576157	0.0176824	0.871086	408074	0.00213736	19.8407
	rs6099755	A	G	0.095	0.1263	20	56364589	0.0212	7.42e-06	11345	A	G	-0.00315588	0.08871	20	57789533	0.0122036	0.795942	408074	0.00176686	20.077
	rs62556318	C	G	0.1308	0.9172	9	21663051	0.0277	2.34e-06	11345	C	G	0.00487408	0.845799	9	21663052	0.0096978	0.615248	408074	0.00196155	22.2936
	rs66755903	A	G	-0.0752	0.2321	8	87995921	0.0162	3.45e-06	11345	A	G	0.00385216	0.239192	8	86983693	0.00807693	0.63341	408074	0.00189573	21.5441
	rs75671803	A	G	0.2055	0.9763	7	83421169	0.0451	5.2e-06	11785	A	G	-0.0290916	0.990522	7	83791853	0.0358574	0.417185	408074	0.00175864	20.7585
	rs77248338	T	G	0.2314	0.9759	15	98506292	0.0518	7.93e-06	10471	T	G	-0.0454023	0.993033	15	97963062	0.0414416	0.273265	408074	0.00190218	19.9519
	rs7742625	C	G	0.0691	0.6997	6	38719850	0.0148	3.03e-06	11345	C	G	0.00222227	0.665334	6	38752074	0.00734299	0.762165	408074	0.00191776	21.795
	rs77792454	T	C	-0.1166	0.1064	6	156872261	0.0255	4.82e-06	8817	T	C	0.0145507	0.111589	6	156551127	0.010951	0.183943	408074	0.00236574	20.9035
	rs78103000	T	C	-0.0889	0.8647	16	83303070	0.0201	9.74e-06	11345	T	C	-0.00658271	0.836186	16	83269465	0.00932235	0.480112	408074	0.00172131	19.5585
	rs78455659	A	G	0.1259	0.9273	12	96439814	0.0273	3.99e-06	11345	A	G	-0.0206342	0.882786	12	96046036	0.0108418	0.0570125	408074	0.00187115	21.2642
	rs79417946	T	C	-0.1259	0.0665	9	31779365	0.0285	9.98e-06	11345	T	C	-0.0133237	0.0625714	9	31779367	0.0143411	0.352859	408074	0.00171716	19.5113
	rs8042883	T	C	-0.0681	0.5496	15	66970271	0.0135	4.55e-07	11345	T	C	-0.010852	0.55533	15	66677933	0.0069131	0.116469	408074	0.00223794	25.4419
Interleukin-4 levels	rs10152568	T	C	-0.0682	0.6072	15	39160069	0.0154	9.49e-06	11784	T	C	0.00517736	0.73525	15	38867868	0.00786189	0.510192	408074	0.00166155	19.6089
	rs116963481	A	G	0.2805	0.9846	10	34284406	0.0592	2.16e-06	11793	A	G	-0.0487285	0.976254	10	33995478	0.0226075	0.0311293	408074	0.00190008	22.4465
	rs11989681	A	G	0.0678	0.5982	8	22649912	0.0136	6.19e-07	11345	A	G	0.0173853	0.659133	8	22792399	0.00724704	0.0164422	408074	0.00218588	24.8488
	rs12481726	T	C	-0.313	0.0162	20	51651490	0.0706	9.27e-06	9849	T	C	0.0195591	0.0113216	20	53034951	0.032104	0.542364	408074	0.00199169	19.6513
	rs13130198	A	G	-0.0773	0.2374	4	40156881	0.0159	1.16e-06	11345	A	G	0.0052001	0.239944	4	40155261	0.00804804	0.518194	408074	0.00207901	23.6313
	rs13418255	A	G	0.0701	0.7233	2	107668175	0.0153	4.61e-06	11345	A	G	-0.00194479	0.625379	2	107051719	0.00712948	0.785021	408074	0.00184691	20.9883
	rs139570187	A	AT	-0.2154	0.9648	20	58024118	0.0486	9.33e-06	7943	A	AT	-0.0119244	0.980363	20	59449063	0.0251335	0.635185	408074	0.00246696	19.6386
	rs1490743	T	G	-0.1338	0.0752	9	117036047	0.0278	1.49e-06	10281	T	G	-0.00199115	0.0555009	9	114273767	0.0150132	0.894489	408074	0.00224807	23.16
	rs2502347	T	C	-0.077	0.2195	1	243071390	0.0167	4.01e-06	11345	T	C	-0.0029952	0.248627	1	242908088	0.00795411	0.706501	408074	0.00187039	21.2555
	rs371539	T	G	0.0797	0.8324	11	131406108	0.0177	6.71e-06	11775	T	G	-0.00753205	0.885333	11	131536214	0.0107847	0.484928	408074	0.00171894	20.272
	rs4876407	T	G	-0.1391	0.9451	8	119274249	0.0299	3.28e-06	11788	T	G	-0.00549814	0.939585	8	118262010	0.0144226	0.703043	408074	0.00183263	21.6391
	rs61984458	T	C	-0.1955	0.0285	14	64861479	0.043	5.45e-06	11345	T	C	-0.0140869	0.0275512	14	64394761	0.0210445	0.503248	408074	0.0018187	20.6671
	rs6552795	T	G	0.0753	0.482	4	185535085	0.0157	1.62e-06	8100	T	G	0.00105328	0.42646	4	184613931	0.00694329	0.879425	408074	0.00283188	22.9976
	rs669029	A	G	-0.0699	0.7524	18	10579314	0.0158	9.69e-06	11345	A	G	-0.010671	0.750286	18	10579317	0.00795686	0.179884	408074	0.00172221	19.5688
	rs6712163	T	C	0.0609	0.546	2	43501970	0.0136	7.54e-06	11344	T	C	0.00852043	0.543807	2	43274831	0.00691509	0.217893	408074	0.00176451	20.0484
	rs75610895	T	C	-0.2354	0.0253	10	6800809	0.045	1.68e-07	11787	T	C	0.0492745	0.00882576	10	6758847	0.0369416	0.182253	408074	0.00231621	27.3599
	rs7587695	A	C	0.0598	0.6086	2	172513639	0.0134	8.09e-06	11793	A	C	-0.00198908	0.552873	2	171657129	0.00689491	0.772976	408074	0.00168592	19.9122
	rs76678067	T	G	0.1045	0.9046	15	79597917	0.0231	6.07e-06	11345	T	G	0.0298715	0.896484	15	79305575	0.0113669	0.00859014	408074	0.00180062	20.4612
	rs79359966	A	C	-0.1552	0.9596	8	71370392	0.0345	6.84e-06	11775	A	C	-0.0552047	0.974008	8	70458157	0.0216678	0.0108413	408074	0.00171569	20.2335
	rs802281	T	G	-0.1305	0.9368	6	124516990	0.0294	9.05e-06	11786	T	G	-0.0105832	0.956637	6	124195845	0.0169146	0.531523	408074	0.00166892	19.6994
	rs9425728	T	G	0.0664	0.2727	1	173492229	0.015	9.57e-06	11345	T	G	-0.0121704	0.268654	1	173523090	0.00773344	0.115549	408074	0.00172425	19.5919
Interleukin-5 levels	rs10182644	T	C	-0.0828	0.1671	2	46461654	0.0186	8.52e-06	11344	T	C	-0.00368519	0.126138	2	46234515	0.010456	0.724503	408074	0.00174386	19.8134
	rs10988407	A	G	0.0777	0.2002	9	132281601	0.0167	3.28e-06	11791	A	G	-0.0145313	0.138346	9	129519322	0.00997073	0.145008	408074	0.00183257	21.6439
	rs112289272	T	C	-0.213	0.9743	3	126910721	0.0471	6.12e-06	10905	T	C	0.026494	0.972925	3	127191878	0.0213776	0.21522	408074	0.00187188	20.4474
	rs114829303	T	C	0.1661	0.0436	1	37473314	0.0361	4.2e-06	11344	T	C	0.0143181	0.0401785	1	37007713	0.0177496	0.419855	408074	0.00186273	21.1665
	rs12592185	T	C	0.0838	0.8068	15	70546132	0.0173	1.27e-06	11344	T	C	-0.00652007	0.821655	15	70253793	0.00894064	0.465841	408074	0.00206411	23.4595
	rs132210	T	C	-0.0686	0.3408	22	48143913	0.0141	1.14e-06	11344	T	C	-0.0078648	0.310171	22	47748164	0.00742148	0.289266	408074	0.00208228	23.6665
	rs139303816	A	G	0.1942	0.0315	1	62157502	0.0435	8.03e-06	9895	A	G	-0.0113819	0.0157696	1	61691830	0.027744	0.681624	408074	0.00201016	19.9266
	rs141941146	A	G	0.3833	0.9859	6	124474284	0.0825	3.38e-06	10280	A	G	0.0206005	0.969207	6	124153139	0.0204533	0.313839	408074	0.00209539	21.5817
	rs144124166	T	G	0.211	0.0271	15	56343222	0.0465	5.69e-06	11768	T	G	0.0140154	0.0287741	15	56051024	0.0207411	0.499212	408074	0.00174661	20.5866
	rs17009223	A	G	-0.1169	0.0881	1	208050360	0.0236	7.29e-07	11789	A	G	0.00903367	0.0683102	1	207877015	0.0135979	0.506471	408074	0.00207695	24.5319
	rs201464214	A	AT	-0.2449	0.9701	10	8132034	0.048	3.36e-07	8377	A	AT	0.00954763	0.956456	10	8090071	0.0170022	0.574421	408074	0.00309784	26.025
	rs2212484	T	G	-0.0732	0.2044	11	132275295	0.0162	6.23e-06	11792	T	G	-9.8109e-05	0.23124	11	132405401	0.00813237	0.990375	408074	0.00172844	20.4135
	rs2995998	T	C	-0.0623	0.3561	9	96094846	0.0137	5.43e-06	11792	T	C	0.0153493	0.338898	9	93332564	0.0072586	0.0344604	408074	0.0017506	20.6758
	rs34639000	A	G	0.0765	0.7289	5	95530542	0.0147	1.95e-07	11773	A	G	-0.00104107	0.635048	5	96194838	0.00713247	0.883951	408074	0.00229511	27.0779
	rs41264833	A	G	-0.2117	0.0254	1	159897328	0.0468	6.08e-06	11790	A	G	-0.0431135	0.0201088	1	159927538	0.0245774	0.0793981	408074	0.00173254	20.4586
	rs4277106	A	G	-0.2747	0.9858	11	10380223	0.0592	3.48e-06	11790	A	G	0.0213908	0.987584	11	10358676	0.0308333	0.487835	408074	0.00182292	21.5278
	rs4815018	A	G	0.0615	0.363	20	2159791	0.0139	9.67e-06	11344	A	G	-0.00994413	0.368078	20	2179145	0.00710844	0.161837	408074	0.00172268	19.5724
	rs62069649	A	G	0.2206	0.0267	17	59402478	0.0482	4.72e-06	10431	A	G	-0.00665631	0.0053859	17	61325117	0.0470229	0.887432	408074	0.0020041	20.9427
	rs67927317	T	C	-0.114	0.0784	16	6155800	0.0255	7.8e-06	11344	T	C	-0.00967154	0.0766719	16	6105799	0.0129456	0.455009	408074	0.00175873	19.9826
	rs706716	T	C	-0.0708	0.2459	5	67548442	0.0158	7.43e-06	11344	T	C	-0.0109372	0.239895	5	68252614	0.00805271	0.174401	408074	0.00176692	20.0759
	rs7142197	A	G	-0.0924	0.1442	14	93316119	0.0188	8.88e-07	11773	A	G	0.00166999	0.123136	14	92849774	0.0104554	0.873098	408074	0.00204763	24.1521
	rs7193141	C	G	0.2407	0.0351	16	86933894	0.0521	3.84e-06	9377	C	G	0.056106	0.0262833	16	86900288	0.0220991	0.0111222	408074	0.00227104	21.3395
	rs72873944	T	C	-0.1649	0.9609	2	139572732	0.0368	7.43e-06	11792	T	C	-0.0268492	0.967665	2	138815162	0.0194129	0.166647	408074	0.00169988	20.0758
	rs9457226	A	G	0.1911	0.0282	6	167250912	0.0429	8.41e-06	11786	A	G	0.00233481	0.036417	6	166837424	0.0183011	0.898483	408074	0.00168078	19.8396
Interleukin-6 levels	rs10234370	T	C	0.0582	0.6371	7	28486167	0.0127	4.59e-06	14295	T	C	-0.0031719	0.607258	7	28446549	0.00705933	0.653201	408074	0.00146696	20.998
	rs10977774	A	C	-0.3418	0.9865	9	954741	0.0701	1.08e-06	12312	A	C	0.015653	0.980794	9	954741	0.0249611	0.530597	408074	0.00192727	23.7705
	rs112669397	T	C	-0.3592	0.0119	4	7449788	0.0787	5.01e-06	10217	T	C	-0.0569694	0.00310017	4	7448061	0.0620414	0.358489	408074	0.00203477	20.8275
	rs12433894	C	G	0.063	0.2257	14	85619189	0.0139	5.83e-06	14726	C	G	0.00946059	0.198228	14	85152845	0.00862756	0.272836	408074	0.00139303	20.5396
	rs1346147	A	G	-0.0659	0.7459	8	21260780	0.0135	1.05e-06	14295	A	G	0.00904871	0.773078	8	21403269	0.00819833	0.269712	408074	0.00166416	23.8255
	rs17486819	T	G	0.0975	0.9152	2	113871806	0.0211	3.82e-06	14739	T	G	-0.00343501	0.847857	2	113114229	0.00958346	0.720021	408074	0.0014466	21.3494
	rs185969953	T	G	-0.3427	0.0105	13	68942611	0.0682	5.04e-07	12934	T	G	0.0784196	0.0041678	13	68368479	0.0536348	0.143714	408074	0.00194841	25.246
	rs187416244	T	C	-0.2244	0.0182	7	76792340	0.0469	1.71e-06	14726	T	C	-0.072896	0.0028072	7	77163023	0.0646603	0.259587	408074	0.00155218	22.8897
	rs2228145	A	C	-0.1684	0.6128	1	154426970	0.0119	1.83e-45	14742	A	C	-0.00842375	0.700545	1	154454494	0.00749916	0.261313	408074	0.0134021	200.231
	rs248536	T	G	-0.0671	0.2276	5	141146747	0.0143	2.7e-06	14295	T	G	0.0053442	0.18821	5	141767180	0.00874274	0.541018	408074	0.00153787	22.0147
	rs35441559	A	C	-0.2484	0.9868	18	73432128	0.0553	7.06e-06	14740	A	C	-0.0436199	0.976573	18	75720173	0.0228964	0.0567675	408074	0.00136698	20.1741
	rs76203502	A	G	-0.2492	0.017	10	127845552	0.0557	7.68e-06	12634	A	G	-0.0340812	0.00296334	10	126156983	0.0636125	0.592123	408074	0.00158182	20.0132
	rs79254378	A	C	0.1173	0.0664	19	58504085	0.0262	7.57e-06	14295	A	C	0.0102454	0.0500388	19	57992717	0.015798	0.516647	408074	0.00140023	20.0416
Interleukin-7 levels	rs10403201	A	G	-0.0584	0.2923	19	14764810	0.0127	4.26e-06	14730	A	G	0.00650182	0.246123	19	14653998	0.00794369	0.413078	408074	0.00143348	21.1426
	rs1050152	T	C	-0.0651	0.4122	5	131676320	0.0133	9.84e-07	11785	T	C	-0.0121397	0.31599	5	132340627	0.00738254	0.100099	408074	0.00202884	23.9544
	rs10734292	A	G	0.1208	0.067	11	20486401	0.0267	6.06e-06	11776	A	G	-0.0133366	0.048753	11	20464855	0.0159969	0.404449	408074	0.00173524	20.4662
	rs11158239	T	G	0.0965	0.0814	14	59452945	0.0217	8.71e-06	14288	T	G	-0.0495896	0.0370463	14	58986227	0.018402	0.00704336	408074	0.00138218	19.7731
	rs11171132	T	C	-0.0724	0.8342	12	55251385	0.0163	8.92e-06	14288	T	C	0.00420354	0.826039	12	54857601	0.00909455	0.643935	408074	0.00137889	19.7261
	rs116415547	T	G	0.2093	0.0198	4	110732727	0.046	5.36e-06	13870	T	G	-0.0159397	0.00885588	4	109811571	0.0369414	0.666115	408074	0.00149039	20.6995
	rs11742240	T	G	-0.0647	0.2796	5	35881376	0.0131	7.86e-07	14736	T	G	-0.00521303	0.330845	5	35881274	0.00728878	0.474477	408074	0.0016526	24.3897
	rs12217463	T	C	-0.1374	0.9572	10	16318694	0.031	9.33e-06	14736	T	C	0.00660557	0.970432	10	16276695	0.0203081	0.744979	408074	0.00133135	19.6422
	rs12321566	A	G	0.0698	0.237	12	97807415	0.0139	5.12e-07	14287	A	G	0.0162697	0.289836	12	97413637	0.00758144	0.0318743	408074	0.00176187	25.2128
	rs12699881	A	G	0.068	0.2517	7	2401569	0.0138	8.33e-07	14288	A	G	-0.00303731	0.348012	7	2361934	0.0071952	0.67293	408074	0.00169649	24.2772
	rs1375955	T	G	0.0613	0.4013	8	106555039	0.0121	4.06e-07	14288	T	G	-0.0114401	0.388371	8	105542811	0.00705779	0.105035	408074	0.00179308	25.6619
	rs139102025	C	G	-0.1493	0.0376	4	147814894	0.0337	9.41e-06	12846	C	G	-0.008208	0.0430988	4	146893742	0.0168871	0.626931	408074	0.00152556	19.6242
	rs144728120	T	C	0.1495	0.0436	3	35502404	0.0316	2.23e-06	14717	T	C	0.00546743	0.05402	3	35460912	0.0152384	0.719749	408074	0.00151855	22.3794
	rs17161952	T	C	0.0929	0.9031	1	223649878	0.0204	5.27e-06	14734	T	C	-0.00976252	0.911202	1	223476536	0.0120591	0.418196	408074	0.00140553	20.7354
	rs62338232	A	G	-0.0813	0.1357	4	185760185	0.018	6.28e-06	14288	A	G	-0.000694139	0.164465	4	184839031	0.00926004	0.940246	408074	0.00142575	20.3974
	rs62387962	T	G	-0.078	0.1347	5	157298830	0.0176	9.34e-06	14288	T	G	0.00486261	0.122102	5	157871822	0.010472	0.642402	408074	0.00137276	19.6383
	rs7026771	A	G	0.0691	0.5682	9	133854336	0.0148	3.03e-06	12403	A	G	0.00388977	0.493832	9	130978949	0.00695907	0.576196	408074	0.00175446	21.7953
	rs74131483	A	G	0.1372	0.9451	1	194276216	0.0274	5.52e-07	13240	A	G	0.00644449	0.950102	1	194307086	0.015755	0.682507	408074	0.00189015	25.0693
	rs76213792	T	G	-0.2791	0.0113	12	17798114	0.0616	5.87e-06	14288	T	G	-0.0365094	0.0127353	12	17645180	0.0307095	0.234493	408074	0.00143471	20.5257
	rs77336315	A	C	0.2512	0.9836	1	97287518	0.0531	2.24e-06	13801	A	C	0.0057473	0.994211	1	96821962	0.0460199	0.900613	408074	0.00161896	22.3762
	rs78939185	C	G	0.2134	0.0211	7	129478199	0.0481	9.14e-06	11775	C	G	0.074781	0.00597414	7	129838359	0.0452304	0.098263	408074	0.00166883	19.68
	rs79072837	T	C	-0.136	0.0497	15	81321256	0.028	1.19e-06	14715	T	C	-0.0045527	0.0366335	15	81028915	0.0184646	0.805246	408074	0.00160068	23.5886
Interleukin-8 levels	rs11712240	T	C	0.0932	0.1151	3	132203683	0.0206	6.06e-06	11777	T	C	0.0236536	0.124017	3	132484839	0.0104382	0.0234477	408074	0.00173504	20.4656
	rs12075	A	G	0.0667	0.5552	1	159175354	0.0116	8.92e-09	14741	A	G	-0.00773373	0.532498	1	159205564	0.00688443	0.261282	408074	0.00223787	33.058
	rs12188297	A	T	-0.0755	0.2006	5	120608739	0.0147	2.81e-07	14740	A	T	0.0151019	0.218721	5	121273044	0.00831663	0.0693905	408074	0.00178643	26.3755
	rs12217463	T	C	-0.1365	0.9559	10	16318694	0.0308	9.34e-06	14744	T	C	0.00660557	0.970432	10	16276695	0.0203081	0.744979	408074	0.00133036	19.6383
	rs13064825	T	C	0.056	0.4104	3	16705058	0.012	3.06e-06	14296	T	C	-0.00250521	0.431084	3	16663551	0.00695611	0.718739	408074	0.00152103	21.7747
	rs141384565	A	G	-0.3943	0.0095	6	2140801	0.0886	8.57e-06	11331	A	G	-0.0218009	0.0262808	6	2140567	0.0216022	0.31288	408074	0.00174486	19.802
	rs141979722	T	C	0.2829	0.0146	3	172877373	0.0608	3.27e-06	11669	T	C	0.00971513	0.00184329	3	173159583	0.0828387	0.90664	408074	0.00185191	21.6463
	rs144815207	T	C	0.3186	0.9879	1	233542010	0.0622	3.02e-07	13394	T	C	0.00942574	0.99288	1	233406264	0.0413354	0.819622	408074	0.00195502	26.2329
	rs145125644	A	G	0.2687	0.9866	7	17688229	0.0555	1.29e-06	14733	A	G	-0.00928393	0.950408	7	17648605	0.0157734	0.556142	408074	0.00158843	23.4364
	rs146058124	G	GGC	0.1599	0.9498	2	233468903	0.0328	1.09e-06	11329	G	GGC	-0.0172528	0.960414	2	232604193	0.0177222	0.330299	408074	0.00209338	23.7614
	rs1516478	T	C	0.1479	0.0386	3	76218188	0.0322	4.37e-06	14741	T	C	-0.00137809	0.0144631	3	76169037	0.0287536	0.961774	408074	0.00142915	21.0943
	rs1582581	A	G	-0.0541	0.393	16	60551242	0.0119	5.46e-06	14730	A	G	-0.00136894	0.358135	16	60517338	0.00714672	0.848096	408074	0.00140116	20.6653
	rs1988503	T	C	0.0548	0.5814	17	11189278	0.0121	5.93e-06	14296	T	C	-0.00787642	0.645273	17	11285961	0.00718007	0.272648	408074	0.00143269	20.5083
	rs199932878	CT	C	-0.239	0.0364	4	73291057	0.0465	2.75e-07	10894	CT	C	0.00627112	0.0401856	4	72425340	0.0175162	0.720331	408074	0.00241908	26.4125
	rs2466352	C	G	-0.0957	0.9125	8	133415401	0.0212	6.36e-06	14730	C	G	-0.00981273	0.910567	8	132403154	0.0120109	0.413936	408074	0.00138149	20.3748
	rs2612387	T	G	0.2945	0.0101	18	73584415	0.0651	6.07e-06	12935	T	G	0.00125483	0.002261	18	75872460	0.0736542	0.986407	408074	0.00157963	20.4617
	rs34519991	T	C	0.0555	0.5073	18	12258051	0.012	3.75e-06	14296	T	C	0.00853131	0.452033	18	12258052	0.00691254	0.217136	408074	0.00149403	21.3876
	rs370192906	A	G	0.389	0.9886	16	22653353	0.0875	8.76e-06	9893	A	G	0.151976	0.99716	16	22642032	0.0668142	0.0229293	408074	0.00199383	19.7604
	rs4769882	T	C	-0.1103	0.94	13	31352538	0.0249	9.44e-06	14744	T	C	-0.0195881	0.940941	13	30778401	0.0145429	0.178005	408074	0.0013291	19.6197
	rs6446951	A	G	-0.1894	0.0665	4	74574265	0.0241	3.87e-15	14729	A	G	0.000283881	0.0413291	4	73708548	0.0172194	0.986847	408074	0.00417576	61.7543
	rs6585420	T	C	0.1545	0.9598	10	118629449	0.0325	2e-06	14744	T	C	-0.0171474	0.955293	10	116869938	0.0165694	0.300723	408074	0.00153042	22.596
	rs6709159	A	G	0.0562	0.4424	2	108946178	0.0117	1.56e-06	14744	A	G	-0.00532046	0.521956	2	108329722	0.00690861	0.441229	408074	0.00156245	23.0697
	rs7216538	A	G	-0.1324	0.0541	17	73572798	0.0279	2.08e-06	13672	A	G	0.0343347	0.0306662	17	75576717	0.019943	0.0851354	408074	0.00164445	22.5167
	rs72633250	A	C	0.0574	0.4025	15	101649801	0.0124	3.67e-06	14296	A	C	0.00301157	0.416509	15	101109596	0.00700886	0.667429	408074	0.00149663	21.4249
	rs72710634	T	C	0.1432	0.0447	5	2106405	0.0322	8.7e-06	14744	T	C	-0.0256611	0.0439097	5	2106291	0.0168124	0.126931	408074	0.00133961	19.7749
	rs72886502	T	G	-0.3895	0.0095	18	36692976	0.076	2.98e-07	12291	T	G	0.0472142	0.00229582	18	39113012	0.0725919	0.51543	408074	0.00213242	26.2614
	rs75579654	A	G	0.1025	0.0739	1	46373240	0.0231	9.11e-06	14728	A	G	0.00531743	0.108163	1	45907568	0.0110153	0.629286	408074	0.00133506	19.6863
	rs76149515	T	C	-0.1546	0.9689	16	4804879	0.0348	8.89e-06	14741	T	C	0.00230169	0.966757	16	4754878	0.019091	0.904036	408074	0.00133706	19.7334
	rs8069322	A	G	0.0668	0.7222	17	54450134	0.0131	3.41e-07	14726	A	G	0.00970849	0.727083	17	56372773	0.00770743	0.207804	408074	0.00176262	25.9987
	rs906401	T	C	0.0941	0.9034	18	73700336	0.02	2.54e-06	14729	T	C	-0.0120068	0.91883	18	75988381	0.0125458	0.33855	408074	0.0015007	22.134
	rs972492	A	C	-0.0936	0.1404	5	37903927	0.0184	3.64e-07	12412	A	C	0.0214584	0.097357	5	37903825	0.0116435	0.0653356	408074	0.00208051	25.873
Latency-associated peptide transforming growth factor beta 1 levels	rs10403201	A	G	-0.0597	0.292	19	14764810	0.0125	1.79e-06	14730	A	G	0.00650182	0.246123	19	14653998	0.00794369	0.413078	408074	0.00154616	22.8071
	rs10508556	T	C	0.0523	0.4627	10	18285342	0.0114	4.48e-06	14735	T	C	-0.00950125	0.43663	10	17996413	0.00690519	0.168834	408074	0.00142634	21.0443
	rs114152855	T	C	-0.299	0.0112	4	175537640	0.0613	1.07e-06	14249	T	C	-0.0100584	0.00922891	4	174616489	0.0362883	0.78164	408074	0.00166691	23.7881
	rs141437550	T	TA	-0.1073	0.906	3	124310529	0.0225	1.85e-06	11330	T	TA	0.0114229	0.902724	3	124591682	0.0116072	0.325055	408074	0.00200324	22.7383
	rs143420877	T	C	0.1447	0.0388	8	51696312	0.0303	1.79e-06	14729	T	C	0.0144602	0.0327122	8	50783752	0.0191908	0.451149	408074	0.00154599	22.803
	rs144834546	T	C	-0.2662	0.0227	12	24809427	0.0526	4.17e-07	12935	T	C	0.0190531	0.00374109	12	24656493	0.0574328	0.740081	408074	0.00197615	25.6081
	rs149458216	A	C	-0.2301	0.0182	16	48902293	0.0472	1.09e-06	14726	A	C	-0.02741	0.015411	16	48868382	0.0281787	0.330691	408074	0.00161125	23.7624
	rs151241327	A	AT	0.1563	0.9531	14	38436952	0.0336	3.29e-06	11324	A	AT	-0.0488413	0.975312	14	37967747	0.0222195	0.0279396	408074	0.00190726	21.6353
	rs1800472	A	G	-0.4623	0.0345	19	41847860	0.0335	2.55e-43	14736	A	G	-0.00588853	0.0337693	19	41341955	0.0190066	0.756702	408074	0.0127586	190.414
	rs183319799	T	G	0.2185	0.0182	9	87111083	0.0461	2.14e-06	14733	T	G	-0.0120245	0.0231893	9	84496168	0.0231949	0.604173	408074	0.00152247	22.4617
	rs1921885	A	C	0.1265	0.9391	4	84952443	0.0263	1.51e-06	14288	A	C	-0.0244319	0.977831	4	84031290	0.0234657	0.297793	408074	0.00161657	23.1318
	rs201799031	C	G	0.1918	0.9725	7	113796203	0.0427	7.06e-06	11760	C	G	-0.0237681	0.979194	7	114156148	0.0239429	0.320858	408074	0.00171273	20.1729
	rs2281119	T	C	-0.0873	0.1204	22	45002724	0.019	4.33e-06	14284	T	C	0.000432029	0.115124	22	44606844	0.0107648	0.967987	408074	0.00147581	21.1087
	rs2365502	A	G	0.1321	0.9369	7	156395495	0.029	5.23e-06	11777	A	G	-0.0125268	0.884293	7	156602801	0.0108353	0.247635	408074	0.00175878	20.7461
	rs2525703	T	C	0.0668	0.1815	7	144100595	0.0151	9.7e-06	14723	T	C	0.0151427	0.173485	7	144403502	0.00910914	0.0964406	408074	0.00132747	19.5677
	rs2631367	C	G	-0.0605	0.4529	5	131705458	0.013	3.26e-06	11785	C	G	-0.0139705	0.344534	5	132369766	0.00723711	0.0535575	408074	0.00183441	21.6546
	rs28535005	A	T	-0.0548	0.4227	16	86330952	0.0122	7.06e-06	14288	A	T	-0.00448862	0.364495	16	86297346	0.00716302	0.530897	408074	0.00141012	20.1735
	rs34536806	T	G	0.0989	0.9023	11	95274487	0.021	2.48e-06	14288	T	G	-0.00627602	0.92889	11	95541323	0.0134917	0.641805	408074	0.00154992	22.1765
	rs34992551	T	C	-0.0931	0.1103	7	16406570	0.0199	2.89e-06	14734	T	C	0.0013588	0.19767	7	16366945	0.00869335	0.875794	408074	0.0014833	21.8844
	rs371119188	T	C	0.1588	0.0406	13	112876202	0.0358	9.18e-06	12189	T	C	0.00386977	0.0355648	13	112221888	0.0187181	0.836214	408074	0.00161163	19.6727
	rs4659810	A	G	-0.0551	0.3438	1	237983229	0.0121	5.27e-06	14710	A	G	-0.00900874	0.304148	1	237819929	0.00744508	0.226269	408074	0.00140769	20.7335
	rs4911055	T	C	-0.0607	0.6556	13	85826913	0.0137	9.39e-06	11783	T	C	0.0177666	0.60411	13	85252778	0.00700438	0.011197	408074	0.00166325	19.6274
	rs4919925	T	C	0.0561	0.3696	21	43119625	0.0124	6.06e-06	14287	T	C	0.00881604	0.290256	21	41699465	0.00757855	0.244712	408074	0.0014306	20.4655
	rs56025355	T	C	0.3006	0.0106	17	62499163	0.0666	6.38e-06	12968	T	C	0.0563769	0.0132455	17	64503045	0.030277	0.0625979	408074	0.00156847	20.3687
	rs58801460	A	G	0.0964	0.081	5	11362066	0.0216	8.08e-06	14736	A	G	-0.0121465	0.0951702	5	11361954	0.0117052	0.299409	408074	0.00134983	19.9153
	rs60821320	A	C	-0.1083	0.0779	12	95312882	0.0232	3.04e-06	12852	A	C	0.00512772	0.0514761	12	94919106	0.0155639	0.741805	408074	0.00169268	21.7878
	rs6827317	A	G	0.2159	0.0172	4	10683051	0.048	6.86e-06	14736	A	G	-0.0155893	0.0245523	4	10681427	0.0223389	0.485268	408074	0.00137103	20.2285
	rs7013321	A	G	-0.0608	0.4469	8	106593558	0.0121	5.04e-07	14288	A	G	0.00850674	0.38904	8	105581330	0.00710028	0.230884	408074	0.001764	25.245
	rs7247630	T	C	0.1378	0.0525	19	41981195	0.0271	3.68e-07	14729	T	C	0.0209482	0.0701561	19	41475287	0.0134473	0.119281	408074	0.00175237	25.8524
	rs73045256	A	G	-0.1921	0.9378	19	41811072	0.0276	3.4e-12	14288	A	G	-0.00899811	0.906717	19	41305167	0.0118065	0.445982	408074	0.00337905	48.4368
	rs734515	A	G	-0.0594	0.7486	17	9112300	0.0133	7.96e-06	14715	A	G	0.00415799	0.767706	17	9208983	0.00813387	0.609216	408074	0.0013537	19.9439
	rs7570818	A	G	-0.0849	0.8857	2	107310081	0.0183	3.5e-06	14729	A	G	-0.0218809	0.918712	2	106693625	0.0126053	0.0825905	408074	0.00145917	21.5206
	rs7656674	A	T	0.0626	0.5957	4	5793052	0.0121	2.3e-07	14288	A	T	0.00491998	0.629308	4	5791325	0.00710796	0.488825	408074	0.00186979	26.7619
	rs7820135	T	C	-0.0747	0.8321	8	68719454	0.0155	1.44e-06	14730	T	C	-0.00123231	0.763659	8	67807219	0.00809764	0.879044	408074	0.00157431	23.223
Leukemia inhibitory factor levels	rs10152968	A	G	0.0678	0.7664	15	60604436	0.0153	9.36e-06	11792	A	G	-0.00367924	0.766805	15	60312237	0.00812281	0.650583	408074	0.00166252	19.6337
	rs11127419	T	C	0.0707	0.3559	2	3091471	0.0153	3.82e-06	9252	T	C	-0.0025494	0.298471	2	3087699	0.00750715	0.73416	408074	0.0023026	21.3482
	rs111417524	T	C	0.3026	0.0139	7	52054682	0.0674	7.14e-06	10701	T	C	-0.0740053	0.00428701	7	51986986	0.0534222	0.165963	408074	0.00188008	20.1529
	rs11442499	CT	C	-0.0707	0.6419	8	73410768	0.0157	6.69e-06	8388	CT	C	0.00712753	0.641554	8	72498533	0.00714949	0.3188	408074	0.00241175	20.2738
	rs11608349	A	T	-0.3084	0.0168	12	68026044	0.0661	3.08e-06	9362	A	T	-0.0738541	0.0044116	12	67632264	0.0523898	0.158627	408074	0.00231979	21.7637
	rs116794364	C	G	-0.3015	0.9851	2	224292526	0.0631	1.77e-06	10858	C	G	-0.00990681	0.986433	2	223427808	0.0299839	0.741095	408074	0.00209823	22.8263
	rs117844161	A	G	0.1842	0.9695	13	88387973	0.0408	6.34e-06	11781	A	G	-0.00756188	0.97885	13	87735718	0.0239702	0.752406	408074	0.00172713	20.3791
	rs11883375	A	G	-0.1011	0.1385	19	54851842	0.0197	2.87e-07	11776	A	G	0.00744816	0.107326	19	54340572	0.0111267	0.503242	408074	0.00223152	26.3327
	rs12595568	T	G	-0.0652	0.2544	15	38990803	0.0146	7.98e-06	11792	T	G	0.000588036	0.290355	15	38698602	0.00756187	0.938016	408074	0.00168837	19.9396
	rs13105239	A	C	0.0575	0.5333	4	23472007	0.013	9.73e-06	11766	A	C	0.00755351	0.556983	4	23470384	0.00689871	0.273553	408074	0.00165996	19.5603
	rs1348602	T	G	-0.0782	0.2297	13	35704767	0.0173	6.18e-06	9023	T	A	-0.0210946	0.014662	13	35130630	0.0283907	0.457476	408074	0.00225937	20.428
	rs145344087	C	G	0.2548	0.021	3	58954742	0.0556	4.59e-06	10281	C	G	0.043225	0.0128125	3	58969016	0.0306399	0.158321	408074	0.00203858	20.9974
	rs147461732	A	G	0.2606	0.0179	15	80114266	0.0583	7.82e-06	11345	A	G	0.0812784	0.00424853	15	79821924	0.0522044	0.119488	408074	0.0017581	19.9772
	rs1534627	T	C	0.06	0.5978	10	13969539	0.0132	5.48e-06	11791	T	C	-0.000428611	0.502155	10	13927539	0.00688785	0.950382	408074	0.00174922	20.6577
	rs190222173	A	C	-0.3456	0.9882	3	121028150	0.0781	9.64e-06	9984	A	C	-0.137593	0.996103	3	121309303	0.0557251	0.0135438	408074	0.00195745	19.5776
	rs234592	A	G	-0.0635	0.5456	14	97087097	0.0136	3.02e-06	11345	A	G	-0.0120469	0.616341	14	96620760	0.00706606	0.0882145	408074	0.00191792	21.7968
	rs332426	A	G	0.112	0.0899	19	6801966	0.0238	2.53e-06	11789	A	G	0.0025479	0.0811479	19	6801955	0.0126775	0.840716	408074	0.00187495	22.1416
	rs34084384	A	AT	0.1331	0.1302	16	29777590	0.0291	4.79e-06	6879	A	AT	0.00712305	0.625339	16	29766269	0.00716064	0.319858	408074	0.00303198	20.9143
	rs35337966	A	AT	-0.0783	0.674	16	61998438	0.0175	7.67e-06	7942	TAA	T	-0.114086	0.00116409	16	61964534	0.104266	0.273875	408074	0.00251434	20.0142
	rs4326609	A	T	-0.0707	0.7435	1	244347370	0.0155	5.08e-06	11345	A	T	-0.00460335	0.773931	1	244184068	0.00820481	0.574759	408074	0.00183052	20.8017
	rs4699986	T	G	0.0629	0.6927	5	61150440	0.0139	6.03e-06	11792	T	G	0.0118974	0.643205	5	61854613	0.00715123	0.0961767	408074	0.00173353	20.4738
	rs62213023	T	C	-0.1676	0.0399	21	43995327	0.0374	7.42e-06	11345	T	C	0.00886597	0.038864	21	42575217	0.0177879	0.618184	408074	0.00176698	20.0784
	rs7225483	T	G	0.0671	0.486	17	28341679	0.0143	2.7e-06	9849	T	G	-0.0232125	0.463432	17	30014661	0.0068728	0.000731611	408074	0.00223055	22.0133
	rs74992559	A	G	0.1725	0.0351	10	31490202	0.0367	2.6e-06	11784	A	G	0.0123238	0.0184109	10	31201273	0.0257461	0.632176	408074	0.00187129	22.0888
	rs80092539	A	T	0.0993	0.8758	2	46125903	0.0213	3.13e-06	11345	A	T	0.014713	0.910326	2	45898764	0.0120539	0.222237	408074	0.00191207	21.7301
	rs825264	A	G	-0.2119	0.0321	2	222585468	0.0453	2.9e-06	10291	A	G	0.0113988	0.05987	2	221720748	0.0144791	0.431132	408074	0.00212171	21.8767
	rs9482537	C	G	0.1084	0.9095	6	124651086	0.0243	8.16e-06	11345	C	G	-0.00204998	0.903227	6	124329940	0.0117456	0.861448	408074	0.00175098	19.8962
	rs9648464	T	C	0.0606	0.4384	7	4467714	0.0135	7.16e-06	11345	T	C	-0.00691469	0.470534	7	4428083	0.00689372	0.31584	408074	0.00177297	20.1466
Leukemia inhibitory factor receptor levels	rs112883732	A	G	0.0639	0.2266	2	174802976	0.0144	9.1e-06	11784	A	G	0.00907238	0.155298	2	173938248	0.00954062	0.341644	408074	0.00166824	19.6881
	rs115938660	T	C	-0.2181	0.0215	5	110784241	0.0467	3.01e-06	11770	T	C	-0.0062203	0.0309048	5	111448543	0.0200019	0.755812	408074	0.00184968	21.8074
	rs117117000	A	G	0.1586	0.961	8	119917062	0.0333	1.91e-06	11784	A	G	0.0301688	0.940659	8	118904823	0.0145461	0.0380794	408074	0.00192128	22.6801
	rs1275374	A	G	-0.0611	0.4056	8	118638630	0.0137	8.2e-06	11336	A	G	-0.00217143	0.398153	8	117626391	0.00702808	0.757349	408074	0.00175154	19.8868
	rs12754806	A	G	0.0563	0.4817	1	238821453	0.0122	3.94e-06	11768	A	G	-0.0044179	0.438441	1	238658153	0.00690513	0.522304	408074	0.00180638	21.2923
	rs143212977	A	G	0.2467	0.0184	12	115088443	0.0558	9.82e-06	11336	A	G	0.0123057	0.020287	12	114650638	0.0245161	0.615707	408074	0.00172132	19.5431
	rs147006060	A	G	-0.2602	0.0179	21	43780807	0.0566	4.28e-06	11775	A	G	0.0167212	0.0256928	21	42360698	0.0219449	0.446081	408074	0.0017916	21.1304
	rs1549488	C	G	-0.06	0.4942	11	4431867	0.0134	7.55e-06	11335	C	G	0.0160324	0.486255	11	4410637	0.00687436	0.0196897	408074	0.00176565	20.0455
	rs1604713	A	C	-0.1451	0.9399	8	107256388	0.0322	6.6e-06	11336	A	C	0.019657	0.915557	8	106244160	0.0124101	0.113204	408074	0.00178808	20.3024
	rs1645151	C	G	0.0745	0.6059	5	95049215	0.0164	5.55e-06	8809	C	G	0.00225061	0.557974	5	95713511	0.00697594	0.74698	408074	0.00233713	20.6313
	rs1690678	A	C	0.0904	0.1109	10	27930818	0.0192	2.5e-06	11784	A	C	0.00943752	0.134743	10	27641889	0.0100792	0.349099	408074	0.0018777	22.1646
	rs2289779	T	G	0.0788	0.5419	5	38527228	0.0134	4.09e-09	11336	T	G	0.000970952	0.528405	5	38527126	0.00687324	0.88766	408074	0.00304131	34.5753
	rs2569006	T	G	-0.0553	0.4142	5	145246085	0.0125	9.69e-06	11780	T	G	0.00409463	0.365119	5	145866522	0.00714806	0.56676	408074	0.00165869	19.5685
	rs41307428	T	C	0.2027	0.067	9	136336804	0.0299	1.21e-11	11774	T	C	-0.0392588	0.118527	9	133471682	0.0106648	0.000232172	408074	0.00388821	45.9506
	rs452976	T	C	0.0692	0.8025	5	84611579	0.0153	6.1e-06	11770	T	C	0.00677609	0.834436	5	85315761	0.00925386	0.464019	408074	0.001735	20.4529
	rs4689540	T	C	0.0611	0.5834	4	6753471	0.0138	9.53e-06	11336	T	C	0.000265015	0.574153	4	6751744	0.00692765	0.969485	408074	0.00172629	19.5996
	rs4937122	T	G	0.1262	0.9129	11	126228659	0.0248	3.61e-07	11336	T	G	0.00263513	0.895554	11	126358764	0.0112404	0.814648	408074	0.00227911	25.8904
	rs6002001	A	G	0.6489	0.0043	22	41054967	0.1417	4.66e-06	6861	A	G	0.116858	0.000466789	22	40658963	0.15877	0.461719	408074	0.00304721	20.9647
	rs62258077	T	C	-0.063	0.6603	3	58363371	0.013	1.26e-06	11762	T	C	0.000783923	0.752527	3	58377644	0.00794752	0.921426	408074	0.00199272	23.4812
	rs635634	T	C	-0.2885	0.1918	9	136155000	0.0153	2.61e-79	11784	T	C	0.000832696	0.202226	9	133279427	0.00852176	0.922159	408074	0.0292891	355.496
	rs6671847	A	G	-0.0604	0.4812	1	161478810	0.0135	7.67e-06	11336	A	G	0.00385885	0.455257	1	161509020	0.00689657	0.575799	408074	0.00176271	20.0138
	rs7047277	T	C	0.0558	0.6218	9	14698077	0.0126	9.49e-06	11774	T	C	-0.0169922	0.569762	9	14698079	0.00693271	0.0142452	408074	0.00166296	19.6089
	rs72730728	A	T	0.1414	0.9403	5	36424241	0.0302	2.84e-06	11336	A	T	-0.00930849	0.938874	5	36424139	0.0145009	0.520922	408074	0.00193013	21.9184
	rs72837682	T	C	-0.08	0.7807	17	7063650	0.0172	3.3e-06	11336	T	C	0.0034162	0.718102	17	7160331	0.00772097	0.658158	408074	0.00190474	21.6295
	rs73157388	T	C	-0.1306	0.9229	7	79349730	0.0285	4.6e-06	11336	T	C	0.00562469	0.889419	7	79720414	0.0110446	0.610562	408074	0.00184898	20.9952
	rs778016	A	G	-0.0681	0.2875	6	68918580	0.0145	2.65e-06	9883	A	G	-0.0121928	0.315723	6	68208688	0.0073869	0.0988212	408074	0.0022269	22.0531
	rs78981063	A	G	-0.1377	0.9558	2	84195883	0.0302	5.13e-06	11784	A	G	0.0045242	0.958142	2	83968759	0.017064	0.790908	408074	0.00176115	20.7864
	rs8059299	A	G	0.1051	0.8941	16	9246057	0.0232	5.89e-06	11336	A	G	-0.00469158	0.882939	16	9152200	0.0107072	0.661263	408074	0.00180711	20.5188
	rs9313148	C	G	-0.0824	0.1414	5	6378192	0.0173	1.91e-06	11777	C	G	-0.0118022	0.11512	5	6378079	0.010759	0.272657	408074	0.00192261	22.6824
Monocyte chemoattractant protein-1 levels	rs11214549	A	G	-0.1673	0.0305	11	113108311	0.0376	8.61e-06	14732	A	G	0.00463139	0.0540711	11	113237589	0.015327	0.762521	408074	0.00134206	19.7951
	rs117265389	C	G	0.1734	0.0256	16	4938452	0.0377	4.24e-06	14733	C	G	0.00720987	0.0299047	16	4888451	0.0201615	0.720639	408074	0.00143384	21.1522
	rs117317477	T	G	-0.3227	0.0125	22	21921920	0.0704	4.57e-06	11725	T	G	-0.0361986	0.0492035	22	21567631	0.0159822	0.0235164	408074	0.0017888	21.0077
	rs117510656	T	C	-0.2587	0.9806	11	87277670	0.0562	4.16e-06	14285	T	C	-0.00354172	0.976599	11	87566778	0.022965	0.877434	408074	0.00148114	21.1865
	rs11870164	T	C	0.0751	0.2772	17	32567679	0.013	7.61e-09	14733	T	C	-0.00469189	0.288716	17	34240660	0.00756323	0.535024	408074	0.00226006	33.3683
	rs12075	A	G	0.1694	0.5552	1	159175354	0.0113	8.39e-51	14730	A	G	-0.00773373	0.532498	1	159205564	0.00688443	0.261282	408074	0.0150277	224.704
	rs12367122	A	G	0.0739	0.1756	12	30998369	0.0159	3.35e-06	14284	A	G	-0.00884203	0.174334	12	30845435	0.00905992	0.329089	408074	0.00151004	21.599
	rs142018247	T	C	0.1966	0.02	2	114120803	0.0442	8.67e-06	14726	T	C	0.0233502	0.0290546	2	113363226	0.0206101	0.257235	408074	0.0013417	19.7817
	rs146186562	T	G	-0.2293	0.9789	6	20408729	0.0497	3.96e-06	14285	T	G	-0.0268392	0.966808	6	20408498	0.0192987	0.164308	408074	0.00148788	21.2831
	rs148307902	A	G	0.2553	0.0243	5	2885014	0.0538	2.08e-06	13798	A	G	0.00361431	0.0118013	5	2884900	0.0324198	0.911232	408074	0.00162934	22.5151
	rs149604038	C	G	-0.2813	0.9851	3	185463545	0.0556	4.21e-07	13798	C	G	0.0228213	0.988916	3	185745757	0.0333568	0.493876	408074	0.00185169	25.5933
	rs1788443	T	C	-0.0537	0.5055	21	43981957	0.0119	6.4e-06	14285	T	C	0.00329625	0.468082	21	42561847	0.00688142	0.631933	408074	0.00142349	20.3608
	rs181998213	T	C	0.3723	0.9872	3	46519788	0.0695	8.47e-08	14285	T	C	-0.0160314	0.954003	3	46478298	0.0166136	0.334566	408074	0.00200477	28.6917
	rs1846616	A	T	0.0856	0.362	3	46032441	0.0119	6.33e-13	14719	A	T	-0.00356417	0.353249	3	45990949	0.00716729	0.618991	408074	0.00350309	51.7362
	rs190108694	A	G	-0.2084	0.0286	18	75133468	0.0455	4.64e-06	11325	A	G	0.0125836	0.0180679	18	77421512	0.0260832	0.629493	408074	0.00184897	20.9747
	rs207311	T	C	0.0579	0.6697	4	19075878	0.0126	4.32e-06	14285	T	C	-0.00478375	0.640777	4	19074255	0.00718576	0.505586	408074	0.00147603	21.1133
	rs2544916	A	T	0.1653	0.9698	5	100158495	0.0366	6.29e-06	14720	A	T	-0.0311985	0.975075	5	100822791	0.0220306	0.156734	408074	0.0013838	20.395
	rs34292320	T	C	-0.0684	0.2742	13	43553825	0.0134	3.32e-07	14285	T	C	-0.0155582	0.261189	13	42979689	0.00782711	0.0468414	408074	0.00182067	26.052
	rs352082	C	G	0.0788	0.1269	6	114180646	0.0178	9.56e-06	14284	C	G	-0.000931787	0.075442	6	113859470	0.0130865	0.943237	408074	0.00137015	19.5953
	rs35728689	A	G	0.3004	0.0959	3	46390228	0.0198	5.44e-52	14732	A	G	0.00423422	0.0792155	3	46348737	0.0127072	0.738972	408074	0.0153842	230.15
	rs4682862	A	G	0.0576	0.6154	3	42877413	0.0122	2.34e-06	14285	A	G	0.00647661	0.651764	3	42835921	0.00719825	0.368254	408074	0.001558	22.2877
	rs72730728	A	T	0.1238	0.9416	5	36424241	0.0272	5.33e-06	14285	A	T	-0.00930849	0.938874	5	36424139	0.0145009	0.520922	408074	0.00144808	20.713
	rs7619350	A	G	0.0986	0.118	3	132269435	0.0201	9.32e-07	11764	A	G	0.0217622	0.124615	3	132550591	0.0103671	0.035803	408074	0.00204136	24.0596
	rs77128226	T	C	-0.1063	0.0875	20	15213518	0.0218	1.08e-06	14285	T	C	0.00286984	0.0550766	20	15232872	0.0150468	0.848739	408074	0.00166169	23.7735
	rs77344300	T	C	-0.1381	0.0491	9	78838039	0.0293	2.44e-06	14733	T	C	0.00149055	0.0452365	9	76223123	0.016596	0.928435	408074	0.00150559	22.2123
	rs79697698	T	C	-0.348	0.0136	20	9086080	0.0653	9.86e-08	13752	T	C	0.0101786	0.0502367	20	9105433	0.0157431	0.517928	408074	0.00206096	28.3968
	rs9324105	T	C	-0.0775	0.1395	14	29273195	0.0175	9.49e-06	14285	T	C	-0.0114094	0.151331	14	28803989	0.00959111	0.234209	408074	0.00137104	19.6095
	rs9811380	A	G	-0.0584	0.7146	3	128321226	0.0131	8.27e-06	14284	A	G	-0.0114329	0.721997	3	128602383	0.00766155	0.135634	408074	0.00138941	19.8711
	rs9942602	T	C	0.0618	0.4922	7	17977054	0.0117	1.28e-07	14728	T	C	0.00364392	0.398892	7	17937431	0.00700858	0.603118	408074	0.00189077	27.8963
Monocyte chemoattractant protein 2 levels	rs12523126	A	T	0.1121	0.0746	5	165649355	0.0232	1.35e-06	14288	A	T	0.0137563	0.0655701	5	166222350	0.0139193	0.323012	408074	0.00163138	23.344
	rs159293	T	C	0.1572	0.7969	17	32704563	0.0147	1.09e-26	14724	T	C	0.000547722	0.788616	17	34377544	0.0083842	0.947913	408074	0.00770699	114.343
	rs16969449	T	G	1.0367	0.8851	17	32635033	0.0174	1e-200	14288	T	G	-0.00850761	0.89456	17	34308014	0.0111742	0.446442	408074	0.199006	3549.33
	rs744156	A	C	-0.1588	0.9594	16	4700056	0.0325	1.03e-06	13663	A	C	0.00518494	0.960995	16	4650055	0.0177098	0.769696	408074	0.00174434	23.871
	rs7550207	T	C	0.0672	0.769	1	159174885	0.0139	1.33e-06	14736	T	C	0.00180816	0.77473	1	159205095	0.00820939	0.825673	408074	0.00158358	23.3695
	rs75580960	T	C	-0.0904	0.8703	19	2151761	0.0188	1.52e-06	13224	T	C	0.018171	0.853094	19	2151762	0.00974027	0.0621041	408074	0.00174542	23.1183
Monocyte chemoattractant protein-3 levels	rs116170440	A	G	-0.257	0.0167	4	36138371	0.0579	9.05e-06	10848	A	G	-0.0722377	0.00848384	4	36136749	0.0378034	0.0560196	408074	0.00181289	19.6983
	rs12075	A	G	-0.0899	0.5624	1	159175354	0.013	4.67e-12	11780	A	G	-0.00773373	0.532498	1	159205564	0.00688443	0.261282	408074	0.00404323	47.8144
	rs12661848	T	G	0.0655	0.5602	6	123906471	0.0147	8.36e-06	9889	T	G	0.000505194	0.563116	6	123585326	0.00691228	0.941737	408074	0.00200366	19.85
	rs139796674	A	G	0.2334	0.0249	9	110584352	0.0492	2.1e-06	11335	A	G	0.00340226	0.0265687	9	107822071	0.0219067	0.87658	408074	0.00198147	22.5006
	rs146174820	A	G	0.2663	0.0247	2	68614232	0.0547	1.13e-06	10469	A	G	0.0316348	0.0077433	2	68387100	0.040574	0.435579	408074	0.00225881	23.6965
	rs147793446	A	G	0.1941	0.0345	1	201769310	0.0413	2.6e-06	11770	A	G	-0.0486687	0.0202518	1	201800182	0.0244839	0.046836	408074	0.0018731	22.084
	rs148859911	A	G	0.1507	0.05	11	42245173	0.0328	4.34e-06	11771	A	G	-0.00708498	0.0483026	11	42223623	0.0161555	0.660989	408074	0.00179014	21.106
	rs153473	C	G	-0.0638	0.4563	5	150634915	0.0134	1.92e-06	11335	C	G	-0.00164202	0.460697	5	151255354	0.00690445	0.81202	408074	0.00199592	22.665
	rs16947053	A	G	0.2264	0.9779	15	93092575	0.0487	3.34e-06	11783	A	G	-0.00459397	0.984721	15	92549345	0.0279322	0.869362	408074	0.00183081	21.6083
	rs182239847	T	G	-0.1716	0.9096	4	144892144	0.0359	1.75e-06	9453	T	G	0.0156314	0.901205	4	143970991	0.0114976	0.173976	408074	0.00241117	22.843
	rs187435509	T	G	0.171	0.0356	16	4844729	0.0381	7.18e-06	11780	T	G	-0.00168303	0.0329305	16	4794728	0.0192292	0.930254	408074	0.00170708	20.1404
	rs200447680	A	C	0.1863	0.9612	20	15607887	0.041	5.52e-06	10235	A	C	-0.0529389	0.969774	20	15627242	0.0198473	0.00764592	408074	0.00201324	20.643
	rs2228467	T	C	-0.3169	0.9268	3	42906116	0.0252	2.88e-36	11782	T	C	-0.00799014	0.923731	3	42864624	0.012929	0.536574	408074	0.0132445	158.114
	rs28571854	T	C	-0.1098	0.0785	9	16472947	0.0247	8.78e-06	11775	T	C	-0.000796007	0.0693934	9	16472949	0.0135181	0.953044	408074	0.00167541	19.7577
	rs28667091	T	G	-0.0613	0.4117	4	47682997	0.0133	4.05e-06	11782	T	G	-0.00146218	0.446566	4	47680980	0.00688997	0.831936	408074	0.00179977	21.2395
	rs4146770	T	C	-0.0933	0.7978	3	151048544	0.0165	1.56e-08	11760	T	C	-0.007496	0.820011	3	151330756	0.00891927	0.400668	408074	0.0027115	31.9684
	rs481267	A	G	-0.0754	0.3263	1	108717820	0.015	4.99e-07	9889	A	G	0.00331897	0.363325	1	108175198	0.00711292	0.640777	408074	0.00254859	25.2623
	rs7116054	T	C	-0.0998	0.1822	11	68891695	0.0179	2.47e-08	11335	T	C	-0.0213917	0.104113	11	69124227	0.0112798	0.0579002	408074	0.00273492	31.0798
	rs7213460	A	G	0.0942	0.4161	17	32522613	0.0132	9.58e-13	11780	A	G	-0.00342513	0.391539	17	34195594	0.00704887	0.62703	408074	0.00430462	50.919
	rs72689930	T	G	0.1624	0.9529	4	158925763	0.0363	7.68e-06	11783	T	G	0.0441168	0.955212	4	158004611	0.0168644	0.00889734	408074	0.00169577	20.0118
	rs72793575	A	G	0.1043	0.1037	2	23771966	0.0235	9.07e-06	11335	A	G	-0.0276091	0.0698365	2	23549096	0.0135897	0.042192	408074	0.00173483	19.695
	rs72939501	A	G	-0.1014	0.1082	18	60781974	0.0226	7.23e-06	11335	A	G	-0.00608137	0.141035	18	63114741	0.00994807	0.540993	408074	0.00177283	20.1272
	rs7327202	C	G	-0.0969	0.1497	13	58931726	0.0194	5.89e-07	10903	C	G	-0.0138997	0.165985	13	58357592	0.00926193	0.133423	408074	0.002283	24.9439
	rs74157668	T	C	0.1574	0.0404	10	121143312	0.0343	4.46e-06	11781	T	C	-0.0231247	0.0247568	10	119383800	0.0221156	0.295731	408074	0.00178428	21.0546
	rs78848134	T	C	0.2441	0.0198	20	41126657	0.0514	2.04e-06	11296	T	C	0.0725122	0.0134984	20	42498017	0.0296616	0.0144994	408074	0.00199259	22.5493
	rs8129542	A	T	-0.1022	0.1218	21	45846823	0.0228	7.38e-06	10271	A	T	0.0070354	0.106003	21	44426940	0.0111814	0.529215	408074	0.00195241	20.0885
	rs9968876	T	G	-0.1046	0.8991	6	100087282	0.0221	2.21e-06	11774	T	G	-0.00412722	0.930814	6	99639406	0.0135165	0.7601	408074	0.00189902	22.3978
Monocyte chemoattractant protein-4 levels	rs10140592	A	G	0.2704	0.0209	14	70451473	0.0553	1.01e-06	13753	A	G	0.00436092	0.0265195	14	69984756	0.0213459	0.838121	408074	0.00173545	23.9056
	rs113911480	T	G	-0.1502	0.9632	14	29113167	0.0333	6.47e-06	14709	T	G	-0.0204523	0.968128	14	28643961	0.0195735	0.296071	408074	0.00138124	20.3419
	rs114438927	A	G	0.2261	0.0163	15	30072182	0.05	6.13e-06	12852	A	G	0.0265854	0.0138872	15	29779979	0.0292987	0.364199	408074	0.00158855	20.4453
	rs115511138	A	G	0.1956	0.9694	4	115566991	0.042	3.21e-06	13944	A	G	0.0262701	0.991138	4	114645835	0.0375739	0.484455	408074	0.00155302	21.6859
	rs12075	A	G	0.189	0.5553	1	159175354	0.0114	9.89e-62	14733	A	G	-0.00773373	0.532498	1	159205564	0.00688443	0.261282	408074	0.0183145	274.824
	rs144118870	A	G	0.1749	0.963	6	31214807	0.0368	2.01e-06	14735	A	G	0.0058347	0.960046	6	31247030	0.0174698	0.738389	408074	0.00153062	22.5853
	rs144982290	T	C	0.2271	0.025	4	153541434	0.05	5.57e-06	13801	T	C	-0.0237003	0.0096928	4	152620282	0.0360013	0.510333	408074	0.00149257	20.6268
	rs148945704	C	G	-0.2016	0.0179	2	160090389	0.0456	9.82e-06	14232	C	G	0.0421813	0.00970641	2	159233878	0.0351058	0.229538	408074	0.00137148	19.543
	rs1995234	A	T	-0.058	0.4227	3	157473371	0.0129	6.92e-06	12404	A	T	-0.0122581	0.468557	3	157755582	0.0068926	0.0753304	408074	0.00162707	20.2119
	rs2192410	C	G	0.072	0.1934	3	172370658	0.0158	5.19e-06	12836	C	G	0.0106119	0.210191	3	172652868	0.0084031	0.20664	408074	0.00161517	20.7627
	rs2497351	T	C	0.0668	0.2018	10	94520346	0.0145	4.09e-06	14736	T	C	0.00443603	0.19565	10	92760589	0.00863559	0.607467	408074	0.00143818	21.2206
	rs2631360	A	G	0.0609	0.5448	5	131707429	0.0131	3.34e-06	11782	A	G	0.0146341	0.655445	5	132371737	0.00722479	0.0428115	408074	0.00183095	21.6082
	rs2721961	T	G	-0.1201	0.7293	8	116657911	0.0133	1.72e-19	14288	T	G	-0.000456661	0.691302	8	115645684	0.00743232	0.951007	408074	0.00567466	81.5308
	rs3136676	A	G	0.3903	0.9384	17	32683289	0.0251	1.6e-54	14728	A	G	-0.00931177	0.945412	17	34356270	0.0151725	0.539396	408074	0.0161523	241.763
	rs34202150	T	C	0.08	0.8698	16	24019294	0.0181	9.88e-06	14288	T	C	0.0134051	0.875598	16	24007973	0.0104189	0.198227	408074	0.00136539	19.5327
	rs3917900	A	G	0.1557	0.6401	17	32587314	0.012	1.7e-38	14730	A	G	0.00824036	0.663808	17	34260295	0.00726041	0.256387	408074	0.0113	168.328
	rs438824	A	G	-0.0548	0.4985	9	102016891	0.0121	5.93e-06	14287	A	G	-0.00503277	0.502029	9	99254609	0.00686701	0.463625	408074	0.00143359	20.5083
	rs4980395	T	C	0.0748	0.184	11	1876594	0.0164	5.09e-06	14288	T	C	-0.0279045	0.133998	11	1855364	0.0102282	0.00636796	408074	0.00145382	20.7996
	rs55842014	A	G	-0.0638	0.3598	3	46289113	0.0131	1.11e-06	12404	A	G	0.0102296	0.293114	3	46247622	0.00758446	0.177416	408074	0.00190857	23.7153
	rs56003568	C	G	0.0569	0.2956	2	203491699	0.0126	6.31e-06	14734	C	G	0.00680606	0.276351	2	202626976	0.00765789	0.37413	408074	0.00138217	20.3903
	rs61578494	C	G	-0.1675	0.0674	17	32535620	0.0238	1.95e-12	14728	C	G	0.0219812	0.0544773	17	34208601	0.0151114	0.145777	408074	0.00335177	49.5241
	rs62201455	A	C	-0.2136	0.9807	20	12689462	0.0451	2.18e-06	14722	A	C	-0.00880576	0.94918	20	12708815	0.0156352	0.573297	408074	0.00152132	22.428
	rs62336911	T	C	0.1569	0.0417	4	176433708	0.0332	2.29e-06	14288	T	C	0.00615597	0.0357265	4	175512557	0.0189038	0.744693	408074	0.0015607	22.331
	rs72832833	A	G	-0.0635	0.7811	10	117669867	0.0143	8.97e-06	14734	A	G	0.00224241	0.82921	10	115910356	0.00914101	0.806214	408074	0.00133651	19.7159
	rs74794857	T	C	0.0674	0.4123	5	22143588	0.0139	1.24e-06	11760	T	C	-0.00183307	0.375568	5	22143479	0.00716259	0.79801	408074	0.00199533	23.508
	rs7612912	T	C	0.1281	0.6276	3	42910621	0.012	1.33e-26	14714	T	C	0.00761021	0.656196	3	42869129	0.00721449	0.291494	408074	0.00768519	113.94
	rs847767	A	G	0.077	0.8533	6	40051588	0.0168	4.58e-06	14733	A	G	0.0203259	0.833084	6	40083849	0.00919383	0.0270483	408074	0.00142381	21.0041
	rs926646	T	C	0.1432	0.9545	20	20023326	0.0304	2.47e-06	14732	T	C	-0.00222259	0.963996	20	20042682	0.0183694	0.903696	408074	0.00150392	22.186
Macrophage inflammatory protein 1a levels	rs112449949	T	C	-0.1932	0.0345	12	130276202	0.0434	8.52e-06	13394	T	C	0.0342376	0.0212763	12	129791657	0.0246532	0.164903	408074	0.00147735	19.8139
	rs113448118	A	G	0.0818	0.1528	7	1108954	0.0179	4.88e-06	11793	A	G	-0.0188911	0.126594	7	1069318	0.0103412	0.067733	408074	0.0017677	20.8798
	rs1143687	T	C	-0.1229	0.0627	16	81922813	0.024	3.04e-07	14743	T	C	0.0102883	0.0528348	16	81889208	0.0154009	0.504111	408074	0.00177551	26.2194
	rs1295911	A	G	-0.087	0.8805	10	12075632	0.0193	6.55e-06	12799	A	G	-0.00620884	0.920983	10	12033633	0.0126971	0.624845	408074	0.00158511	20.3168
	rs147065959	A	C	0.302	0.985	15	28291907	0.068	8.95e-06	11438	A	C	0.0264689	0.997969	15	28046761	0.0786831	0.73657	408074	0.00172146	19.7206
	rs2847249	T	C	-0.0621	0.2605	18	12747235	0.0136	4.97e-06	14294	T	C	-0.00795517	0.297055	18	12747236	0.0075226	0.290283	408074	0.00145653	20.8471
	rs2853926	A	G	-0.0608	0.7392	6	31263051	0.0133	4.84e-06	14743	A	G	0.0282786	0.841316	6	31295274	0.00943513	0.00272502	408074	0.00141548	20.8951
	rs34563790	G	GA	-0.0636	0.544	13	25660458	0.0135	2.46e-06	10894	G	GA	-0.00607706	0.489765	13	25086320	0.00686322	0.375912	408074	0.00203318	22.1905
	rs4861445	A	G	0.0588	0.3744	4	181734829	0.013	6.09e-06	14295	A	G	-0.00447649	0.38936	4	180813676	0.0071337	0.530322	408074	0.0014291	20.4554
	rs56675286	A	C	-0.1806	0.0383	17	34358060	0.0325	2.75e-08	14743	A	C	-0.0715792	0.0237258	17	36031023	0.0228682	0.00174759	408074	0.00209013	30.8752
	rs5743604	A	G	-0.0736	0.7503	4	38801285	0.0135	4.98e-08	14737	A	G	-0.0249313	0.873481	4	38799664	0.0103565	0.0160705	408074	0.00201282	29.7187
	rs66822987	T	C	0.0653	0.2284	3	63106417	0.0144	5.77e-06	14295	T	C	-0.000705554	0.234717	3	63120741	0.00811141	0.930685	408074	0.00143646	20.5608
	rs677925	T	C	-0.0668	0.7284	17	15741465	0.0143	2.99e-06	12411	T	C	0.00264008	0.743308	17	15838151	0.00785287	0.736726	408074	0.00175514	21.8178
	rs7137828	T	C	-0.0837	0.5247	12	111932800	0.0133	3.11e-10	11344	T	C	-0.00764856	0.586328	12	111494996	0.00696805	0.272353	408074	0.00347911	39.5978
	rs7537266	T	C	0.0615	0.2426	1	238391155	0.0137	7.15e-06	14294	T	C	0.000901151	0.228267	1	238227855	0.00818358	0.912317	408074	0.00140781	20.1488
	rs78871521	T	C	0.1812	0.0304	16	4774017	0.0371	1.04e-06	13246	T	C	-0.00229384	0.0308064	16	4724016	0.0198377	0.907946	408074	0.00179764	23.8508
	rs7917198	T	G	-0.0706	0.8397	10	93675891	0.0159	8.99e-06	14731	T	G	0.0169075	0.850543	10	91916134	0.00961874	0.0787862	408074	0.0013366	19.7132
	rs8951	T	C	-0.4102	0.7695	17	34415720	0.0135	1e-200	14295	T	C	-0.00614864	0.836793	17	36088374	0.00930876	0.508918	408074	0.0606679	923.13
	rs9540456	A	G	0.0926	0.8776	13	66085374	0.0181	3.12e-07	14295	A	G	-0.00736833	0.921521	13	65511242	0.0127688	0.563902	408074	0.00182762	26.17
	rs9911791	A	G	0.176	0.8208	17	34820996	0.0162	1.71e-27	14295	A	G	-0.0222974	0.743422	17	36465154	0.00784928	0.00450153	408074	0.00818917	118.014
Matrix metalloproteinase-1 levels	rs10732827	A	G	0.0558	0.3498	10	85891907	0.0124	6.8e-06	14742	A	G	0.00837474	0.372408	10	84132151	0.00708381	0.237112	408074	0.00137174	20.2473
	rs10978641	A	T	0.0649	0.7462	9	109554196	0.014	3.56e-06	14296	A	T	0.00510174	0.791855	9	106791915	0.00848104	0.547476	408074	0.00150095	21.4868
	rs10990535	T	C	0.0703	0.253	9	99091009	0.0135	1.91e-07	14734	T	C	-0.0116378	0.265427	9	96328727	0.0077826	0.134821	408074	0.00183706	27.1134
	rs116350236	A	T	0.0639	0.3845	12	124668322	0.0142	6.8e-06	10717	A	T	0.0121492	0.412149	12	124183776	0.0069918	0.0822735	408074	0.00188596	20.2462
	rs11673125	T	C	-0.0585	0.296	19	14763748	0.0127	4.1e-06	14741	T	C	0.00766847	0.247211	19	14652936	0.00792532	0.333248	408074	0.00143732	21.2151
	rs116889819	A	G	-0.176	0.0455	11	102806398	0.03	4.45e-09	14744	A	G	0.0214085	0.02486	11	102935669	0.0220607	0.33183	408074	0.00232892	34.4131
	rs12122036	A	T	-0.1077	0.0741	1	109101434	0.024	7.21e-06	14296	A	T	0.0109005	0.0586814	1	108558812	0.0146833	0.457862	408074	0.00140664	20.1348
	rs12141791	A	G	0.0859	0.6981	1	156419786	0.013	3.9e-11	14296	A	G	0.0230219	0.633617	1	156449994	0.0071258	0.00123453	408074	0.00304481	43.6555
	rs12367368	T	G	0.0861	0.1146	12	83594043	0.0186	3.67e-06	14744	T	G	-0.00132742	0.149819	12	83200264	0.00964071	0.890486	408074	0.00145122	21.425
	rs12380451	T	C	-0.0593	0.7098	9	9191014	0.0133	8.25e-06	14296	T	C	0.0196426	0.714797	9	9191014	0.00761486	0.00989396	408074	0.00138864	19.8767
	rs141782294	A	G	0.3767	0.9777	11	102354473	0.0445	2.56e-17	14731	A	G	0.0188427	0.967966	11	102483742	0.0195145	0.334258	408074	0.00484096	71.6493
	rs148908824	A	G	-0.2306	0.0214	12	24806965	0.0517	8.18e-06	12935	A	G	0.0195491	0.00373866	12	24654031	0.0574542	0.733664	408074	0.00153569	19.8916
	rs149819211	A	G	-0.1601	0.0417	1	21336393	0.0351	5.08e-06	14744	A	G	0.00273568	0.0360882	1	21009900	0.0183808	0.881685	408074	0.0014091	20.8022
	rs188626385	T	C	-0.2509	0.0177	7	120591120	0.053	2.2e-06	12935	T	C	-0.0341858	0.00126873	7	120951066	0.0976358	0.726236	408074	0.00172954	22.4069
	rs189173367	T	C	0.3179	0.0131	3	8761961	0.0714	8.49e-06	11925	T	C	0.0400335	0.0170458	3	8720275	0.0273261	0.142913	408074	0.00165961	19.8204
	rs2155053	T	C	-0.3212	0.9461	11	102604607	0.0264	4.68e-34	14741	T	C	0.0240758	0.950271	11	102733876	0.0157288	0.125848	408074	0.00994207	148.008
	rs2229629	A	G	-0.3153	0.0135	2	75116527	0.0673	2.8e-06	10887	A	G	-0.0219968	0.0107057	2	74889400	0.0342309	0.520484	408074	0.00201203	21.9451
	rs2926741	T	C	-0.0704	0.3436	12	57098597	0.0126	2.31e-08	14296	T	C	0.0240448	0.310581	12	56704813	0.00740008	0.00115704	408074	0.00217892	31.2136
	rs4734879	A	G	0.1136	0.7422	8	106583124	0.0137	1.11e-16	14296	A	G	-0.0253313	0.779267	8	105570896	0.00826585	0.00217987	408074	0.00478649	68.7472
	rs484915	A	T	-0.3517	0.5613	11	102673248	0.0119	5.73e-192	14295	A	T	0.00157644	0.636742	11	102802517	0.00716161	0.825775	408074	0.0575849	873.353
	rs58811245	T	C	-0.1051	0.9266	20	60732102	0.0234	7.07e-06	14723	T	C	0.0268098	0.919823	20	62157046	0.0126484	0.0340385	408074	0.0013683	20.1704
	rs6717478	A	T	0.1548	0.966	2	63657053	0.0338	4.65e-06	14742	A	T	0.0121482	0.961855	2	63429919	0.0179246	0.497938	408074	0.00142081	20.9725
	rs7219205	A	G	0.0569	0.5023	17	4351312	0.0121	2.57e-06	14296	A	G	0.00834524	0.579554	17	4448017	0.00696679	0.230972	408074	0.00154443	22.1102
	rs72777396	A	G	0.1657	0.9671	2	10923106	0.0364	5.31e-06	14744	A	G	0.00287035	0.965204	2	10782980	0.0187627	0.878413	408074	0.00140351	20.7197
	rs77095316	T	G	-0.1416	0.0705	11	102572180	0.0238	2.69e-09	14744	T	G	0.0215844	0.0499334	11	102701449	0.0158334	0.172815	408074	0.00239506	35.3927
	rs873675	T	C	0.1234	0.0684	3	64991445	0.0234	1.34e-07	14742	T	C	0.0203256	0.0915166	3	65005770	0.011879	0.0870703	408074	0.00188288	27.8061
	rs9524612	T	C	-0.072	0.177	13	95429892	0.0162	8.81e-06	14296	T	C	0.00266598	0.209699	13	94777638	0.00847558	0.753104	408074	0.00137981	19.7503
Matrix metalloproteinase-10 levels	rs10971521	A	G	-0.0585	0.2739	9	33470408	0.0132	9.34e-06	14725	A	G	-0.0255822	0.276474	9	33470410	0.00770842	0.000904253	408074	0.00133208	19.6383
	rs112062276	T	G	0.1203	0.0601	6	134160498	0.0249	1.36e-06	14733	T	G	0.0205886	0.0863122	6	133839360	0.0122263	0.0921892	408074	0.00158181	23.3385
	rs11225354	T	C	0.2957	0.879	11	102510046	0.0181	5.38e-60	14296	T	C	0.00544252	0.880925	11	102639315	0.0106227	0.608408	408074	0.0183273	266.861
	rs112327130	C	G	-0.2862	0.0153	8	77953661	0.0608	2.51e-06	12456	C	G	-0.00105602	0.00448646	8	77041425	0.0517635	0.983724	408074	0.00177575	22.1545
	rs112966738	T	C	0.2201	0.9801	9	81249363	0.0486	5.93e-06	14296	T	C	-0.0149154	0.989087	9	78634447	0.0335514	0.656641	408074	0.00143262	20.5072
	rs113958571	A	G	-0.2315	0.0188	20	20711695	0.0503	4.18e-06	14296	A	G	0.0172696	0.00477182	20	20731052	0.0502532	0.731109	408074	0.00147948	21.179
	rs11771706	A	C	0.2157	0.9813	7	13720685	0.0482	7.64e-06	14744	A	C	-0.0172837	0.985238	7	13681060	0.0285617	0.54509	408074	0.00135644	20.0238
	rs12567824	A	C	0.07	0.822	1	159990022	0.0153	4.76e-06	14296	A	C	-0.0255739	0.830567	1	160020232	0.00911862	0.00503814	408074	0.00146205	20.9292
	rs1356799	T	G	-0.069	0.7974	2	140567666	0.015	4.22e-06	13869	T	G	0.00236872	0.78229	2	139810097	0.00835019	0.77666	408074	0.00152338	21.1569
	rs137899039	T	TAC	0.0669	0.301	8	73477880	0.0145	3.95e-06	11325	ATGTG	A	0.216574	0.000272798	8	72565645	0.219938	0.324769	408074	0.00187613	21.2833
	rs138847931	T	C	-0.3484	0.9866	6	167150835	0.0769	5.88e-06	11439	T	C	-0.0100762	0.998522	6	166737347	0.0990909	0.919005	408074	0.00179117	20.5224
	rs139747874	T	C	-0.2523	0.9867	20	37234290	0.0567	8.6e-06	13422	T	C	-0.197437	0.998218	20	38605647	0.0818543	0.0158628	408074	0.00147303	19.7972
	rs142915220	A	G	-0.3256	0.9794	11	102881952	0.0494	4.37e-11	13809	A	G	0.0689974	0.993028	11	103011223	0.0419959	0.100392	408074	0.00313609	43.4362
	rs17099622	A	G	-0.2064	0.9296	11	102700352	0.0233	8.12e-19	14296	A	G	0.00886134	0.921839	11	102829621	0.0127833	0.488186	408074	0.00545903	78.4597
	rs17860955	T	C	1.1371	0.983	11	102649482	0.047	2.6e-129	14256	T	C	0.015175	0.995803	11	102778751	0.0528092	0.77384	408074	0.0394393	585.249
	rs192820441	A	G	0.2701	0.9874	12	117560675	0.0603	7.49e-06	13394	A	G	-0.0140409	0.969844	12	117122870	0.0200185	0.483055	408074	0.00149573	20.0609
	rs201718957	T	TA	0.1535	0.0581	12	29855732	0.0311	7.99e-07	10894	T	TA	0.00611113	0.110931	12	29702799	0.0109804	0.577835	408074	0.0022312	24.3566
	rs2584662	A	C	-0.0597	0.585	17	47470487	0.0122	9.91e-07	14296	A	C	0.0157009	0.586955	17	49393125	0.00698541	0.0245974	408074	0.0016722	23.9424
	rs34387740	A	G	0.0845	0.1751	9	136375396	0.019	8.69e-06	11345	A	G	-0.00893516	0.160508	9	133510274	0.00940532	0.342107	408074	0.00174038	19.7756
	rs3742926	T	C	-0.0912	0.0978	14	33014869	0.0196	3.27e-06	14744	T	C	0.0163399	0.129998	14	32545663	0.0101702	0.108131	408074	0.00146631	21.648
	rs516316	C	G	0.1003	0.4452	19	49206145	0.0117	1.01e-17	14742	C	G	0.0111661	0.374994	19	48702888	0.00707397	0.114456	408074	0.00496037	73.4804
	rs55804377	A	G	-0.2185	0.0185	10	1063892	0.0469	3.18e-06	14741	A	G	-0.00264266	0.046699	10	1017952	0.0162429	0.870757	408074	0.00147025	21.7019
	rs55942631	T	G	0.1032	0.9147	8	99434029	0.023	7.22e-06	14296	T	G	0.0316701	0.930472	8	98421801	0.0136115	0.0199802	408074	0.0014063	20.13
	rs72699188	C	G	-0.0931	0.8507	9	6176871	0.0166	2.04e-08	14744	C	G	0.00128052	0.852302	9	6176871	0.00969249	0.894893	408074	0.00212884	31.4503
	rs7683424	A	G	0.054	0.4046	4	187115945	0.0121	8.09e-06	14296	A	G	-0.00993422	0.411137	4	186194791	0.00701604	0.156796	408074	0.00139123	19.9139
	rs7966257	C	G	-0.0819	0.1335	12	111251437	0.0178	4.2e-06	14295	C	G	-0.00914027	0.121713	12	110813633	0.0105135	0.384635	408074	0.00147877	21.1674
Neurturin levels	rs10412462	A	C	-0.1731	0.0363	19	14691684	0.0366	2.25e-06	11790	A	C	0.00403367	0.0561425	19	14580872	0.0148592	0.786037	408074	0.00189363	22.3645
	rs113580784	A	G	-0.2288	0.0208	20	55469957	0.0495	3.8e-06	11768	A	G	0.00413518	0.046814	20	56894901	0.016271	0.799384	408074	0.00181222	21.3613
	rs117216753	T	C	0.2114	0.0291	15	28183982	0.0475	8.57e-06	9339	T	C	0.0322612	0.032452	15	27938836	0.0194908	0.0978836	408074	0.00211642	19.8029
	rs11766761	T	C	0.0729	0.8184	7	41670710	0.0165	9.95e-06	11783	T	C	0.00132791	0.780042	7	41631112	0.00829209	0.87277	408074	0.00165391	19.517
	rs140212763	T	G	-0.1599	0.9347	13	19290907	0.0358	7.95e-06	8783	T	G	0.000858292	0.930997	13	18716767	0.0142769	0.952062	408074	0.00226622	19.9449
	rs143131035	T	C	-0.4361	0.0118	4	43313220	0.0867	4.91e-07	7585	T	C	0.0551121	0.0158677	4	43311203	0.0277769	0.0472444	408074	0.00332454	25.2941
	rs148658700	A	T	-0.3205	0.0145	9	138510992	0.0713	6.95e-06	11343	A	T	0.0352577	0.0191386	9	135619146	0.0253152	0.163696	408074	0.00177818	20.2023
	rs182274799	A	G	0.1565	0.0646	11	10358788	0.031	4.46e-07	9461	A	G	0.00953842	0.0398392	11	10337241	0.0177327	0.590646	408074	0.00268658	25.4808
	rs192427410	T	G	0.3743	0.0252	8	43185781	0.0786	1.92e-06	8783	T	G	0.0431249	0.032122	8	43330638	0.0196657	0.0283146	408074	0.00257532	22.6723
	rs28572049	A	G	0.0707	0.2983	15	95039717	0.016	9.93e-06	9461	A	G	-0.00509566	0.246418	15	94496488	0.00797065	0.522626	408074	0.00205952	19.5212
	rs29630	T	C	-0.074	0.2493	5	171026588	0.0159	3.25e-06	11343	T	C	0.0133163	0.215394	5	171599584	0.00843932	0.11459	408074	0.00190595	21.6567
	rs35808217	T	TTTC	-0.0786	0.6	14	64661011	0.0171	4.3e-06	7942	T	TTTC	-0.00199776	0.723212	14	64194293	0.00768743	0.794962	408074	0.0026532	21.1224
	rs4360502	A	G	-0.0652	0.3445	1	214886642	0.0141	3.76e-06	11342	A	G	-0.0132558	0.328829	1	214713299	0.00733387	0.0706887	408074	0.0018817	21.3787
	rs4723879	A	G	-0.0722	0.2241	7	4596494	0.0163	9.45e-06	11343	A	G	0.00812418	0.281536	7	4556863	0.00764912	0.288187	408074	0.00172671	19.6165
	rs48221	T	C	-0.0596	0.3995	3	8648067	0.0134	8.68e-06	11784	T	C	-0.00211014	0.372252	3	8606381	0.00714135	0.767625	408074	0.00167595	19.7792
	rs61589891	A	G	-0.1563	0.0545	6	73859555	0.0348	7.08e-06	9021	A	G	0.0122948	0.0161667	6	73149832	0.027552	0.655425	408074	0.00223118	20.168
	rs62120726	A	G	0.0786	0.8077	2	15734798	0.0172	4.88e-06	11343	A	G	0.0164657	0.872829	2	15594674	0.0103045	0.110063	408074	0.00183764	20.8791
	rs7202385	A	T	0.0746	0.6725	16	26080883	0.0157	2.02e-06	9460	A	T	-0.00718247	0.641588	16	26069562	0.0071985	0.31839	408074	0.00238096	22.5729
	rs75066660	A	G	0.2148	0.0197	5	92157390	0.0476	6.4e-06	11789	A	G	-0.0129461	0.0327949	5	92821683	0.019345	0.503357	408074	0.00172436	20.3601
	rs76777800	T	C	0.3387	0.0176	3	73067086	0.0738	4.44e-06	6941	T	C	0.0907148	0.00169759	3	73017935	0.0884828	0.305257	408074	0.00302538	21.0568
	rs76807861	A	G	-0.2154	0.023	6	153460965	0.0486	9.33e-06	10901	A	G	-0.0180951	0.0186923	6	153139830	0.0252902	0.474301	408074	0.00179875	19.6399
	rs7712604	C	G	-0.0879	0.6738	5	21508959	0.0176	5.9e-07	8587	C	G	-0.0124122	0.70675	5	21508850	0.00754095	0.09977	408074	0.00289635	24.9374
	rs77216559	T	C	0.1667	0.958	11	4475910	0.034	9.44e-07	11791	T	C	0.0284104	0.958891	11	4454680	0.0174918	0.10433	408074	0.0020346	24.0348
	rs8030121	A	G	0.0601	0.4519	15	51931074	0.0136	9.91e-06	11343	A	G	0.0285616	0.440284	15	51638877	0.00689871	3.47e-05	408074	0.00171868	19.5252
	rs8033310	T	C	0.1332	0.9133	15	24046105	0.0286	3.2e-06	11343	T	C	-0.0155094	0.925446	15	23800958	0.0133533	0.245452	408074	0.00190862	21.687
	rs908372	C	G	-0.0622	0.3324	2	172434373	0.0136	4.8e-06	11773	C	G	-0.00200076	0.399518	2	171577863	0.00702335	0.775741	408074	0.00177356	20.9136
Neurotrophin-3 levels	rs1009409	T	G	0.0552	0.3857	13	69789253	0.0121	5.07e-06	14295	T	G	-0.00746809	0.387987	13	69215121	0.00705203	0.2896	408074	0.00145376	20.8088
	rs10121142	A	T	-0.0633	0.263	9	32900305	0.0139	5.26e-06	12844	A	T	-0.00353076	0.319641	9	32900307	0.00733473	0.630249	408074	0.00161204	20.7353
	rs1017982	A	G	0.0623	0.2606	1	238095957	0.014	8.59e-06	14296	A	G	0.00377326	0.267426	1	237932657	0.00779933	0.628533	408074	0.00138326	19.7997
	rs10780690	T	G	0.0557	0.5265	9	87478172	0.012	3.46e-06	14296	T	G	0.0113101	0.532638	9	84863257	0.00687506	0.0999517	408074	0.0015048	21.5421
	rs11151953	C	G	0.0734	0.5258	18	72123860	0.0124	3.23e-09	14296	C	G	-0.0095786	0.581746	18	74456625	0.00704089	0.173696	408074	0.00244496	35.0339
	rs111981019	A	C	-0.2188	0.9635	4	158274860	0.0495	9.86e-06	12800	A	C	-0.00954238	0.957568	4	157353708	0.0173367	0.582035	408074	0.00152409	19.5351
	rs11225042	A	C	-0.0973	0.8737	11	101727684	0.0203	1.64e-06	12412	A	C	-0.00152038	0.846679	11	101856953	0.00952484	0.873178	408074	0.00184752	22.9701
	rs112418830	T	C	0.1366	0.0567	6	151293888	0.0263	2.06e-07	14296	T	C	0.0092742	0.0732141	6	150972752	0.0131636	0.4811	408074	0.00188346	26.973
	rs116906009	T	C	-0.1839	0.9745	12	118360925	0.041	7.28e-06	14727	T	C	-0.0296173	0.992855	12	117923120	0.0407265	0.467089	408074	0.00136423	20.1158
	rs11756802	A	T	-0.1414	0.0444	6	7170084	0.0319	9.31e-06	14296	A	T	0.000666591	0.0627993	6	7169851	0.0142285	0.962634	408074	0.00137248	19.6452
	rs145686993	C	G	-0.2464	0.0161	2	46306174	0.0539	4.84e-06	14257	C	G	-1.10603e-05	0.0129419	2	46079035	0.0306431	0.999712	408074	0.00146366	20.895
	rs146532158	T	C	-0.1859	0.0249	10	115833862	0.0386	1.46e-06	14741	T	C	-0.0277923	0.0252729	10	114074103	0.0218062	0.20248	408074	0.00157099	23.1913
	rs17537796	A	C	-0.2571	0.9866	7	40026172	0.0553	3.33e-06	14254	A	C	-0.00109559	0.98294	7	39986573	0.0265111	0.967036	408074	0.00151412	21.6119
	rs185208766	T	C	0.3291	0.0142	3	73021223	0.0722	5.16e-06	9893	T	C	0.0616314	0.00157942	3	72972072	0.0921815	0.503758	408074	0.00209576	20.7727
	rs188129302	T	C	-0.2607	0.018	5	146781995	0.0577	6.24e-06	12412	T	C	0.00607013	0.0398279	5	147402432	0.0177287	0.732057	408074	0.00164201	20.4108
	rs2034246	A	C	0.0582	0.5677	5	114451587	0.012	1.23e-06	14296	A	C	0.00380299	0.589791	5	115115890	0.00697203	0.585434	408074	0.00164269	23.5192
	rs2107473	A	G	-0.2393	0.0175	7	8762956	0.0507	2.36e-06	13394	A	G	-0.0148666	0.01539	7	8723326	0.0288543	0.606391	408074	0.00166049	22.2743
	rs2213143	T	C	-0.1139	0.0687	22	22401216	0.0253	6.73e-06	14296	T	C	-0.00340007	0.0732846	22	22046818	0.0131852	0.796507	408074	0.00141572	20.265
	rs255889	A	G	-0.0937	0.9203	5	111111113	0.0212	9.88e-06	14731	A	G	-0.0208942	0.916281	5	111775416	0.0124118	0.0922954	408074	0.00132434	19.5321
	rs2846299	A	G	0.0582	0.3022	11	123375056	0.0125	3.22e-06	14721	A	G	-0.00168981	0.299313	11	123504348	0.00747449	0.821141	408074	0.00147045	21.6754
	rs28735437	C	G	-0.1168	0.1435	15	88514855	0.0164	1.06e-12	14737	C	G	-0.0180723	0.112861	15	87971624	0.0108382	0.0954245	408074	0.00343002	50.7153
	rs3218587	A	G	0.1364	0.0429	6	111688927	0.0294	3.49e-06	14744	A	G	-0.0109806	0.0229012	6	111367724	0.023194	0.635911	408074	0.00145776	21.5216
	rs5751454	T	C	0.1823	0.0287	22	43649715	0.0398	4.64e-06	13680	T	C	-0.000116411	0.0379862	22	43253709	0.0180009	0.99484	408074	0.00153128	20.977
	rs58399805	A	T	0.1106	0.0799	12	5680104	0.022	4.98e-07	14737	A	T	0.00269582	0.0974254	12	5570938	0.0115712	0.815779	408074	0.00171203	25.27
	rs7250584	T	C	-0.117	0.0529	19	8335689	0.026	6.8e-06	14743	T	C	-0.0242394	0.0451879	19	8270805	0.016509	0.142036	408074	0.00137165	20.2473
	rs72652073	C	G	0.058	0.3811	8	72031901	0.0125	3.48e-06	14296	C	G	0.00213972	0.378341	8	71119666	0.00710001	0.763133	408074	0.00150372	21.5266
	rs73166403	T	C	-0.092	0.1114	7	152298228	0.02	4.22e-06	14296	T	C	-0.0130088	0.111957	7	152601143	0.0109194	0.23352	408074	0.00147795	21.157
	rs77065501	T	C	0.326	0.0135	8	143406020	0.0721	6.14e-06	10754	T	C	-0.00805487	0.0158806	8	142324659	0.0275947	0.770364	408074	0.00189745	20.4401
	rs77109322	T	C	0.1398	0.0423	2	240277019	0.0313	7.95e-06	14744	T	C	-0.0177713	0.0552376	2	239355324	0.0150066	0.236321	408074	0.00135121	19.9465
	rs7718539	T	C	-0.0539	0.353	5	1730637	0.0122	9.96e-06	14740	T	C	0.00407555	0.464664	5	1730522	0.00689321	0.554359	408074	0.00132247	19.5164
	rs79759094	A	G	-0.1163	0.0638	4	7533099	0.0251	3.6e-06	14728	A	G	-0.0129368	0.0606929	4	7531372	0.0143399	0.366976	408074	0.00145558	21.4661
	rs871910	T	C	-0.0632	0.2256	10	7026672	0.0141	7.39e-06	14296	T	C	0.0134216	0.225511	10	6984710	0.00822355	0.10266	408074	0.00140337	20.0879
Osteoprotegerin levels	rs10142466	A	G	0.057	0.49	14	69271784	0.0109	1.7e-07	14721	A	G	-0.00486254	0.513227	14	68805067	0.00685444	0.478076	408074	0.00185419	27.3425
	rs112635299	T	G	0.2618	0.0205	14	94838142	0.0433	1.48e-09	14733	T	G	-0.0547035	0.0201801	14	94371805	0.0243165	0.0244715	408074	0.00247512	36.5514
	rs114165349	C	G	-0.1948	0.0337	1	27021913	0.034	1.01e-08	14727	C	G	0.00154293	0.0375704	1	26695422	0.0180632	0.931929	408074	0.00222402	32.8217
	rs114805200	C	G	-0.2032	0.9827	2	155956833	0.0455	7.97e-06	14285	C	G	0.0312306	0.992743	2	155100321	0.0424076	0.461464	408074	0.00139424	19.9418
	rs1230164	C	G	-0.0671	0.7288	4	99986023	0.0129	1.98e-07	14285	C	G	0.00545573	0.751799	4	99064872	0.00797275	0.493787	408074	0.00189044	27.0523
	rs12637074	T	C	-0.0712	0.8414	3	32324460	0.0158	6.6e-06	14708	T	C	-0.00677141	0.746371	3	32282968	0.0078705	0.389595	408074	0.00137877	20.3042
	rs138408096	A	G	-0.2007	0.0206	15	84250648	0.0423	2.09e-06	14721	A	G	0.0261154	0.0127284	15	83581896	0.0308169	0.39675	408074	0.00152691	22.5089
	rs138557324	T	C	-0.2253	0.0196	12	119984130	0.0473	1.91e-06	14285	T	C	0.0390993	0.00488827	12	119546325	0.0506448	0.440097	408074	0.00158574	22.685
	rs1437633	A	C	-0.079	0.2072	11	16272199	0.0147	7.69e-08	12851	A	C	0.00564496	0.151118	11	16250653	0.00959691	0.556393	408074	0.00224237	28.877
	rs17396131	A	G	0.0562	0.3327	1	55145897	0.0125	6.92e-06	14285	A	G	-0.00180518	0.343058	1	54680224	0.00726056	0.803648	408074	0.00141305	20.2112
	rs17600346	T	C	-0.1569	0.9631	3	172223982	0.0299	1.54e-07	14723	T	C	0.0588706	0.953762	3	172506192	0.0166588	0.000409459	408074	0.00186679	27.5324
	rs2247769	T	C	-0.1705	0.5577	8	120081031	0.0114	1.42e-50	14285	T	C	-0.0120669	0.595872	8	119068792	0.00701556	0.085428	408074	0.0154174	223.655
	rs271665	T	C	-0.0672	0.748	17	47938521	0.0129	1.9e-07	14710	T	C	0.00373364	0.680675	17	49861158	0.00736702	0.612293	408074	0.00184139	27.1331
	rs28454196	C	G	-0.2242	0.9758	4	32870458	0.0486	3.97e-06	14285	C	G	0.00168413	0.976589	4	32868836	0.0226886	0.940829	408074	0.00148755	21.2783
	rs376613127	A	G	-0.2692	0.0133	12	71789031	0.0568	2.14e-06	13154	A	G	0.0384129	0.0122068	12	71395251	0.0313477	0.220431	408074	0.00170473	22.4588
	rs4540346	T	C	0.0518	0.3382	7	116067883	0.0117	9.54e-06	14715	T	C	-0.00348618	0.245309	7	116427829	0.00799794	0.662921	408074	0.0013303	19.5988
	rs61968587	A	G	-0.2671	0.9843	13	109537182	0.0567	2.47e-06	13798	A	G	-0.0150536	0.993889	13	108884834	0.0445797	0.735606	408074	0.00160571	22.188
	rs6506157	A	G	0.0642	0.7937	18	4040656	0.0144	8.26e-06	14285	A	G	-0.0165415	0.787871	18	4040656	0.00844947	0.0502655	408074	0.00138951	19.874
	rs6985207	A	C	0.0522	0.5556	8	8604423	0.0114	4.67e-06	14285	A	C	0.019304	0.589319	8	8746913	0.00700118	0.00582895	408074	0.0014656	20.9638
	rs704	A	G	-0.1404	0.4726	17	26694861	0.0111	1.14e-36	14733	A	G	-0.00304922	0.419301	17	28367840	0.00693496	0.660163	408074	0.0107425	159.967
	rs74111611	T	C	-0.1471	0.9603	12	85607051	0.0298	7.96e-07	14732	T	C	0.0150653	0.978048	12	85213273	0.0234084	0.519844	408074	0.00165125	24.3632
	rs74627924	A	G	-0.0827	0.8883	2	145820726	0.0183	6.21e-06	14710	A	G	0.00230773	0.891027	2	145063159	0.0110428	0.834464	408074	0.00138642	20.4197
	rs75064915	A	T	-0.1311	0.0452	2	223274212	0.0295	8.83e-06	14730	A	T	-0.000122466	0.0301601	2	222409493	0.0200574	0.995128	408074	0.00133899	19.7471
	rs7703177	T	C	0.053	0.5883	5	52799456	0.0117	5.9e-06	14285	T	C	-0.00363338	0.599871	5	53503626	0.00702371	0.604945	408074	0.00143442	20.5173
	rs77507094	A	G	0.1965	0.9791	10	55029035	0.0429	4.64e-06	14726	A	G	-0.0416606	0.963307	10	53269275	0.0182846	0.0226992	408074	0.00142268	20.9774
	rs928835	A	T	0.1047	0.934	21	21116259	0.0237	9.97e-06	14717	A	T	0.0135172	0.956261	21	19743945	0.0168473	0.422356	408074	0.00132435	19.5136
	rs9946923	T	C	0.172	0.9707	18	76523646	0.0376	4.77e-06	13230	T	C	-0.0230908	0.989303	18	78763646	0.0331838	0.486525	408074	0.00157919	20.9226
Oncostatin-M levels	rs111827930	A	G	-0.061	0.2479	13	51453936	0.0138	9.86e-06	14288	A	G	-0.0127062	0.281024	13	50879800	0.00765442	0.0969192	408074	0.00136564	19.5362
	rs114931601	A	G	0.1125	0.9343	3	26561369	0.0254	9.46e-06	14288	A	G	-0.00517531	0.934045	3	26519878	0.0139024	0.709699	408074	0.0013711	19.6145
	rs116928468	A	G	-0.2566	0.019	17	75178814	0.0536	1.69e-06	11770	A	G	0.00376204	0.0616563	17	77182732	0.0143726	0.793513	408074	0.0019434	22.9145
	rs117867445	C	G	0.2926	0.0172	9	137876508	0.0621	2.46e-06	10471	C	G	0.0106989	0.00967449	9	134984662	0.0353774	0.762332	408074	0.00211572	22.1964
	rs200034863	A	G	0.3067	0.9871	2	149143446	0.0678	6.08e-06	11273	A	G	0.0374022	0.992928	2	148385877	0.0409734	0.361327	408074	0.00181193	20.4593
	rs201368167	G	GCT	0.0614	0.5809	4	153666541	0.0137	7.4e-06	10894	G	GCT	-0.00571337	0.483859	4	152745389	0.00691413	0.408616	408074	0.00184038	20.0824
	rs2285179	A	G	-0.0663	0.5586	22	38211954	0.0122	5.5e-08	14288	A	G	-0.0201096	0.561011	22	37815947	0.00691421	0.00363237	408074	0.00206272	29.5289
	rs2511241	T	C	0.177	0.9163	11	72945341	0.0236	6.38e-14	13668	T	C	0.0272447	0.922515	11	73234296	0.012902	0.0347144	408074	0.00409859	56.2418
	rs28444486	A	G	0.0636	0.7378	22	49231540	0.0136	2.92e-06	14735	A	G	-0.00234221	0.747317	22	48835728	0.00788045	0.7663	408074	0.00148198	21.8664
	rs3859189	A	G	0.1101	0.5367	17	38137033	0.0117	4.95e-21	14729	A	G	-0.00411509	0.5587	17	39980780	0.00690864	0.551413	408074	0.00597622	88.5409
	rs4598859	A	G	-0.0534	0.494	15	94565995	0.0118	6.03e-06	14727	A	G	0.00219366	0.406556	15	94022766	0.00698941	0.753631	408074	0.00138868	20.4767
	rs4818145	A	G	0.0619	0.7439	21	42005707	0.0138	7.27e-06	14288	A	G	-0.0105224	0.839776	21	40633781	0.00936692	0.261287	408074	0.00140618	20.117
	rs4823082	C	G	-0.159	0.0363	22	30600105	0.0346	4.32e-06	14724	C	G	-0.00209315	0.0341897	22	30204116	0.0188504	0.911584	408074	0.00143217	21.1146
	rs559651	T	C	-0.0594	0.6496	8	41555366	0.0125	2.01e-06	14715	T	C	-0.0089697	0.624554	8	41697848	0.00709726	0.206292	408074	0.00153224	22.5784
	rs61897429	A	G	-0.0847	0.139	11	47424864	0.017	6.28e-07	14735	A	G	0.00256302	0.140646	11	47403313	0.00984944	0.794694	408074	0.00168185	24.8205
	rs653178	T	C	-0.0728	0.5224	12	112007756	0.0132	3.48e-08	11785	T	C	-0.00737688	0.585084	12	111569952	0.00696144	0.289291	408074	0.00257434	30.4117
	rs6932879	T	C	-0.162	0.0307	6	162256951	0.0356	5.35e-06	14728	T	C	0.00396313	0.049056	6	161835919	0.0160075	0.80446	408074	0.00140403	20.7048
	rs7102957	T	C	-0.0803	0.8631	11	102334152	0.0173	3.46e-06	14288	T	C	-0.00589827	0.805168	11	102463421	0.00871902	0.498734	408074	0.00150561	21.5416
	rs76036744	T	C	0.1893	0.9776	15	82216867	0.0419	6.25e-06	14248	T	C	0.057631	0.992046	15	81924526	0.038964	0.139118	408074	0.00143053	20.4086
	rs76275710	A	G	0.2665	0.0176	10	30032133	0.0525	3.85e-07	14735	A	G	0.00228054	0.0282373	10	29743204	0.0205994	0.911847	408074	0.00174569	25.7642
	rs7714366	A	G	0.0619	0.7535	5	169867337	0.0137	6.24e-06	14734	A	G	0.00134519	0.728574	5	170440333	0.0077138	0.861561	408074	0.00138362	20.4118
	rs80303768	A	G	-0.152	0.0371	21	42594678	0.0327	3.35e-06	14722	A	G	-0.00579927	0.0121907	21	41222751	0.0315756	0.854278	408074	0.00146551	21.6039
	rs9264931	T	C	-0.1048	0.8812	6	31274196	0.0191	4.09e-08	14736	T	C	0.0252218	0.938905	6	31306419	0.0143377	0.0785561	408074	0.00203887	30.1021
Programmed cell death 1 ligand 1 levels	rs113302946	A	G	-0.2866	0.014	1	77828069	0.0637	6.82e-06	13801	A	G	0.174263	0.00168558	1	77362384	0.0843188	0.0387606	408074	0.00146462	20.24
	rs12539643	C	G	0.1913	0.966	7	151019021	0.0407	2.6e-06	11337	C	G	0.0149419	0.95083	7	151321935	0.015879	0.346712	408074	0.0019449	22.0884
	rs1280389	A	T	0.0574	0.3335	15	57727725	0.0126	5.22e-06	14288	A	T	-0.00679881	0.334534	15	57435527	0.00726862	0.3496	408074	0.00145038	20.7502
	rs146328951	A	G	-0.4926	0.0079	1	27646512	0.0993	7.02e-07	9354	A	G	0.0100447	0.00173606	1	27320021	0.0863678	0.907414	408074	0.00262393	24.6035
	rs151255930	T	C	-0.2518	0.0137	7	105979524	0.0561	7.18e-06	14243	T	C	-0.092154	0.00483775	7	106339078	0.0500182	0.0654154	408074	0.00141244	20.143
	rs17256127	T	G	0.1205	0.7372	14	23711425	0.0264	5.01e-06	10407	T	G	-0.00646952	0.235733	14	23242216	0.00809266	0.424041	408074	0.00199789	20.8297
	rs181758547	T	C	-0.3071	0.0116	4	68657948	0.069	8.56e-06	11917	T	C	0.04571	0.00918394	4	67792230	0.0365129	0.210611	408074	0.00165949	19.8056
	rs2019137	A	G	-0.0507	0.4683	2	113973632	0.0114	8.69e-06	14735	A	G	-0.0119091	0.416737	2	113216055	0.00695701	0.0869321	408074	0.00134052	19.7764
	rs2283438	T	C	-0.0577	0.4351	15	89721461	0.012	1.52e-06	14288	T	C	-0.00947077	0.426514	15	89178230	0.00695588	0.17334	408074	0.00161553	23.1168
	rs4974444	A	G	-0.0816	0.8717	3	127280969	0.0176	3.55e-06	14288	A	G	-0.00537665	0.862843	3	127562126	0.00998263	0.590162	408074	0.00150221	21.4929
	rs60830384	A	T	0.1138	0.916	9	5485387	0.0213	9.16e-08	14718	A	T	0.0246586	0.940819	9	5485387	0.0145741	0.0906567	408074	0.00193569	28.5408
	rs62373966	T	G	0.1407	0.9234	5	90058982	0.0273	2.55e-07	11777	T	G	0.0127072	0.903444	5	90763165	0.0116382	0.274895	408074	0.00225035	26.5576
	rs6917605	T	C	0.0554	0.4457	6	19842497	0.0116	1.79e-06	14733	T	C	0.00188477	0.451705	6	19842266	0.00687517	0.783976	408074	0.00154576	22.8058
	rs7026097	A	T	0.0832	0.1779	9	34007646	0.016	1.99e-07	12834	A	T	0.00233354	0.193218	9	34007648	0.00866935	0.787798	408074	0.00210247	27.0358
	rs7125631	T	C	-0.0609	0.6543	11	1948186	0.0128	1.96e-06	14288	T	C	0.00897248	0.72442	11	1926956	0.00769572	0.243653	408074	0.00158182	22.6336
	rs7137828	T	C	-0.0622	0.5235	12	111932800	0.0133	2.92e-06	11337	T	C	-0.00764856	0.586328	12	111494996	0.00696805	0.272353	408074	0.00192549	21.8676
	rs72823987	A	G	-0.1005	0.9271	2	67288067	0.0223	6.58e-06	14736	A	G	0.0258685	0.94657	2	67060935	0.0152325	0.0894623	408074	0.0013764	20.3078
	rs7304709	T	C	0.0537	0.5862	12	48670152	0.0117	4.44e-06	14727	T	C	-0.0044745	0.611599	12	48276369	0.00701946	0.523837	408074	0.00142837	21.0629
	rs73072534	T	C	-0.1306	0.0469	7	28144510	0.0294	8.91e-06	14288	T	C	0.0496458	0.044846	7	28104891	0.016311	0.00233685	408074	0.00137918	19.7302
	rs75510105	A	G	0.1933	0.0292	6	134673561	0.0385	5.15e-07	14727	A	G	-0.0193383	0.0125339	6	134352423	0.0310753	0.53374	408074	0.00170878	25.2048
	rs79045618	A	G	0.1619	0.0521	19	5799008	0.0324	5.83e-07	10714	A	G	-0.0240369	0.0577738	19	5798997	0.0146931	0.101855	408074	0.0023251	24.9645
	rs7936674	A	G	-0.0546	0.6468	11	33845977	0.0123	9.04e-06	14288	A	G	0.00282947	0.562338	11	33824431	0.00692001	0.682626	408074	0.00137723	19.7022
	rs7945680	T	G	0.061	0.5018	11	127683667	0.0114	8.75e-08	14728	T	G	-0.00671713	0.5577	11	127813772	0.00692409	0.331991	408074	0.00194027	28.628
	rs822335	T	C	-0.1295	0.3471	9	5448218	0.012	3.77e-27	14736	T	C	-0.00189391	0.352907	9	5448218	0.00718437	0.792076	408074	0.00784113	116.444
Stem cell factor levels	rs10832027	A	G	-0.0568	0.6474	11	13357183	0.012	2.21e-06	14734	A	G	0.0113955	0.538635	11	13335636	0.0068827	0.097789	408074	0.00151829	22.4014
	rs10894669	A	C	-0.0606	0.3129	11	133206940	0.0129	2.63e-06	14735	A	C	0.015168	0.323407	11	133337045	0.0073815	0.0398915	408074	0.00149543	22.0651
	rs11126305	A	G	-0.0567	0.4624	2	71106068	0.0116	1.02e-06	14718	A	G	0.00546537	0.406213	2	70878938	0.00700211	0.435078	408074	0.00162068	23.8886
	rs11196977	A	C	0.1658	0.0543	10	116663513	0.0366	5.9e-06	10282	A	C	-0.0094845	0.0651903	10	114903754	0.0139434	0.496369	408074	0.00199188	20.5174
	rs11199541	T	C	0.1548	0.0334	10	122531747	0.0339	4.96e-06	14736	T	C	0.00381457	0.0461336	10	120772235	0.0163616	0.815652	408074	0.00141302	20.8489
	rs11608458	T	C	-0.0707	0.6366	12	89369806	0.0122	6.83e-09	14288	T	C	-0.00889528	0.659581	12	88976029	0.00725274	0.220021	408074	0.00234492	33.5783
	rs11877350	A	G	0.0538	0.4265	18	43867311	0.0117	4.26e-06	14728	A	G	-0.00323533	0.438288	18	46287348	0.00691912	0.640077	408074	0.00143359	21.1414
	rs12149545	A	G	0.1146	0.3094	16	56993161	0.0123	1.2e-20	14736	A	G	-0.0183016	0.275497	16	56959249	0.00766735	0.0169887	408074	0.00585637	86.7961
	rs12378537	T	C	0.105	0.1215	9	136065526	0.0219	1.63e-06	11337	T	C	-0.0322875	0.1449	9	133190139	0.00982176	0.00101139	408074	0.00202354	22.9834
	rs12501773	A	C	0.0528	0.5618	4	88453631	0.0116	5.32e-06	14733	A	C	-0.0116613	0.611949	4	87532479	0.00703956	0.0976135	408074	0.00140427	20.7154
	rs138854302	T	C	-0.1391	0.0915	9	128807910	0.0205	1.16e-11	14736	T	C	-0.00678535	0.0788537	9	126045631	0.0127808	0.595487	408074	0.00311467	46.0349
	rs140884539	T	C	0.0689	0.2111	14	55341903	0.0154	7.68e-06	14735	T	C	-0.00911328	0.110636	14	54875185	0.0109155	0.403777	408074	0.00135662	20.0142
	rs146276488	A	G	0.2422	0.0144	20	44109198	0.0516	2.68e-06	14728	A	G	0.0473494	0.0139419	20	45480558	0.0296181	0.109895	408074	0.00149367	22.0288
	rs151246947	A	G	0.2116	0.0274	17	16356498	0.0453	3e-06	13224	A	G	0.0062966	0.0478106	17	16453184	0.0160469	0.694772	408074	0.00164724	21.8157
	rs16942887	A	G	0.1658	0.1303	16	67928042	0.0171	3.14e-22	14736	A	G	-0.00353455	0.150668	16	67894139	0.00957028	0.711885	408074	0.00633921	93.9978
	rs174535	T	C	-0.0735	0.6459	11	61551356	0.0121	1.24e-09	14736	T	C	-0.0115722	0.584466	11	61783884	0.00695042	0.0959202	408074	0.00249769	36.8931
	rs2024570	T	C	-0.1985	0.0394	20	44776543	0.0341	5.85e-09	14288	T	C	0.0261776	0.026368	20	46147904	0.0214818	0.222999	408074	0.00236599	33.8806
	rs2043084	C	G	-0.0642	0.2186	15	58682496	0.0141	5.28e-06	14731	C	G	0.00586451	0.215655	15	58390297	0.00834689	0.482306	408074	0.00140536	20.7287
	rs2133027	A	G	0.4722	0.007	8	47325114	0.1032	4.75e-06	8290	A	G	-0.00130077	0.025263	8	46413492	0.02184	0.952507	408074	0.00251908	20.9309
	rs2740488	A	C	0.1156	0.7485	9	107661742	0.0133	3.57e-18	14732	A	C	0.0122607	0.801684	9	104899461	0.00860281	0.1541	408074	0.00510187	75.5359
	rs2843154	T	C	-0.0576	0.5999	1	2244905	0.0128	6.8e-06	13224	T	C	0.00957524	0.695229	1	2313466	0.00747669	0.200306	408074	0.00152896	20.2469
	rs2980888	T	C	-0.0683	0.2937	8	126507308	0.0126	5.94e-08	14735	T	C	-0.0134212	0.259139	8	125495066	0.00781879	0.0860637	408074	0.00199015	29.3793
	rs34813411	T	C	-0.1619	0.0373	4	183543315	0.0339	1.79e-06	14717	T	C	-0.00830125	0.00913099	4	182622162	0.0369361	0.822177	408074	0.0015474	22.8053
	rs4389685	A	G	0.053	0.5999	5	124050437	0.0118	7.07e-06	14735	A	G	0.00777471	0.485678	5	124714744	0.0068627	0.257259	408074	0.00136724	20.1711
	rs45617141	T	G	0.2803	0.9812	15	43623397	0.0512	4.38e-08	12935	T	G	-0.0114073	0.996566	15	43331199	0.0581178	0.844391	408074	0.00231172	29.9667
	rs4846838	A	G	-0.0721	0.8081	1	230281618	0.0158	5.04e-06	12792	A	G	-0.00593945	0.765313	1	230145871	0.00808248	0.462428	408074	0.00162522	20.8204
	rs557933	A	C	-0.0553	0.4647	1	234853268	0.0118	2.78e-06	14287	A	C	-0.00484199	0.440509	1	234717521	0.00690088	0.482899	408074	0.00153489	21.9597
	rs581080	C	G	0.0668	0.8123	9	15305378	0.015	8.45e-06	14734	C	G	-0.00913187	0.855097	9	15305380	0.00978737	0.350807	408074	0.00134421	19.8295
	rs6073958	T	C	-0.2858	0.8039	20	44551855	0.0144	1.16e-87	14730	T	C	0.0014742	0.823523	20	45923216	0.00901509	0.870104	408074	0.0260457	393.859
	rs62398898	T	C	-0.1161	0.9437	5	161746014	0.0259	7.37e-06	14717	T	C	-0.00464923	0.890089	5	162319008	0.0110316	0.673429	408074	0.00136349	20.0912
	rs705379	A	G	0.0789	0.4598	7	94953895	0.012	4.87e-11	14288	A	G	0.00473317	0.365615	7	95324583	0.00715436	0.508241	408074	0.00301653	43.2246
	rs71431776	A	C	-0.0938	0.1062	13	26799167	0.0192	1.03e-06	14714	A	C	-0.014724	0.0841711	13	26225030	0.0123897	0.234672	408074	0.00161945	23.8641
	rs71644719	A	G	-0.1584	0.0354	1	223111265	0.0345	4.4e-06	14727	A	G	0.00750459	0.0477286	1	222937923	0.0161321	0.641792	408074	0.00142934	21.0772
	rs72847212	T	C	-0.0721	0.7926	11	834389	0.015	1.53e-06	13659	T	C	0.00756581	0.828975	11	834389	0.00915293	0.408463	408074	0.00168863	23.1007
	rs74820408	A	G	-0.0728	0.8399	12	40180662	0.0163	7.96e-06	14287	A	G	-0.0115792	0.860492	12	39786860	0.00996461	0.245224	408074	0.00139425	19.9447
	rs75059384	A	G	-0.1782	0.0264	7	90786565	0.0402	9.3e-06	14736	A	G	0.019618	0.00957688	7	91157250	0.0351473	0.576732	408074	0.0013317	19.6474
	rs7664024	T	C	-0.0718	0.185	4	18944656	0.0153	2.69e-06	14288	T	C	-0.017042	0.12162	4	18943033	0.0105175	0.105159	408074	0.00153895	22.0194
	rs78397068	T	C	0.1202	0.9155	1	88911632	0.0233	2.49e-07	14288	T	C	0.00999035	0.947507	1	88445949	0.0154898	0.518951	408074	0.00185916	26.6095
	rs785900	T	C	0.0575	0.4446	9	79147122	0.0118	1.1e-06	14288	T	C	0.016819	0.435691	9	76532206	0.00693974	0.0153684	408074	0.00165913	23.7416
	rs798893	C	G	0.095	0.2138	19	54793830	0.0141	1.61e-11	14725	C	G	0.00140023	0.288532	19	54289975	0.00755451	0.852954	408074	0.00307338	45.3889
	rs8108748	A	G	0.066	0.1997	19	39286122	0.0148	8.22e-06	14288	A	G	0.0123315	0.226325	19	38795482	0.00818397	0.131866	408074	0.00138992	19.884
	rs9264796	A	G	0.1407	0.0716	6	31270311	0.0303	3.42e-06	12404	A	G	-0.0251263	0.0610976	6	31302534	0.0143371	0.0796801	408074	0.00173535	21.5592
SIR2-like protein 2 levels	rs1034059	A	G	0.076	0.6981	6	158193698	0.0145	1.59e-07	14288	A	G	0.00105707	0.701773	6	157772666	0.00768968	0.890662	408074	0.00191905	27.4682
	rs11115639	A	C	-0.0841	0.8864	12	83600525	0.0184	4.86e-06	14730	A	C	0.00140431	0.85026	12	83206746	0.00964217	0.884203	408074	0.00141624	20.888
	rs115455827	A	G	0.1277	0.9506	5	78787853	0.0277	4.02e-06	14735	A	G	0.00804741	0.926422	5	79492030	0.0131956	0.541958	408074	0.00144028	21.2502
	rs116198125	T	C	-0.1521	0.9617	3	14613224	0.0329	3.78e-06	14727	T	C	-0.0116277	0.969976	3	14571717	0.0203391	0.567529	408074	0.00144918	21.3702
	rs12152184	A	G	0.0965	0.885	22	45002809	0.0208	3.49e-06	12402	A	G	-0.00116033	0.885787	22	44606929	0.0108103	0.914523	408074	0.00173254	21.5208
	rs12531843	C	G	-0.1286	0.9177	7	14143486	0.0243	1.21e-07	12404	C	G	0.0365118	0.908409	7	14103861	0.0121308	0.00261391	408074	0.00225283	28.0027
	rs138897138	A	G	0.104	0.9138	2	122731427	0.0218	1.84e-06	14288	A	G	-0.00313397	0.915214	2	121973851	0.0122909	0.798737	408074	0.00159034	22.7558
	rs144373891	T	C	-0.5739	0.0161	19	39379770	0.0515	7.69e-29	14736	T	C	-0.00446123	0.00893768	19	38889130	0.0364153	0.902495	408074	0.00835668	124.165
	rs147383134	T	C	0.2573	0.9858	8	89590527	0.0551	3.02e-06	13801	T	C	0.00764241	0.993546	8	88578298	0.0430585	0.859124	408074	0.00157754	21.8029
	rs1966647	T	C	-0.0574	0.5696	19	56709105	0.0126	5.22e-06	14288	T	C	-8.06923e-05	0.554873	19	56197736	0.00695907	0.990749	408074	0.00145038	20.7502
	rs3788463	T	G	-0.06	0.2743	22	32978251	0.0133	6.44e-06	14288	T	G	0.00564708	0.264724	22	32582265	0.00777581	0.467694	408074	0.00142236	20.3488
	rs60459634	A	G	-0.1063	0.0886	4	160629137	0.0229	3.45e-06	14288	A	G	0.00448025	0.0916204	4	159707985	0.0120152	0.709236	408074	0.00150581	21.5444
	rs72847333	T	C	0.093	0.8965	2	125508995	0.0204	5.14e-06	14288	T	C	0.00207516	0.8624	2	124751418	0.0100064	0.83571	408074	0.00145246	20.78
	rs72883370	A	G	-0.3428	0.989	6	63413043	0.0737	3.3e-06	12737	A	G	-0.0447098	0.984828	6	62703138	0.0284795	0.11644	408074	0.00169567	21.6311
	rs7418913	A	G	-0.0615	0.2713	1	203643268	0.0139	9.67e-06	14288	A	G	0.00857429	0.220387	1	203674140	0.0082881	0.300888	408074	0.00136822	19.5731
	rs7718478	A	T	0.0639	0.7496	5	177560339	0.0138	3.65e-06	14288	A	T	0.00547357	0.790765	5	178133338	0.00848483	0.518862	408074	0.00149838	21.4379
	rs77381020	T	C	0.0862	0.8546	13	37413465	0.0184	2.8e-06	14288	T	C	0.00669675	0.836185	13	36839328	0.00931058	0.471979	408074	0.0015337	21.9441
	rs79663946	A	G	-0.0901	0.1174	7	21752339	0.0201	7.37e-06	14288	A	G	0.00789717	0.140142	7	21712721	0.0100107	0.430188	408074	0.00140435	20.0908
	rs8112891	T	C	0.1179	0.9292	19	7434636	0.0262	6.8e-06	14288	T	C	0.000480407	0.885467	19	7369750	0.010818	0.964579	408074	0.00141527	20.2472
Signaling lymphocytic activation molecule levels	rs10212190	A	T	0.0727	0.6151	3	186731157	0.0121	1.88e-09	14285	A	T	-0.00730398	0.603171	3	187013369	0.00700607	0.297169	408074	0.0025207	36.0942
	rs10499604	T	C	0.058	0.3266	7	38626562	0.0125	3.48e-06	14730	T	C	-0.00679102	0.312733	7	38586962	0.00739304	0.358321	408074	0.00145948	21.5267
	rs1057964	T	C	-0.1122	0.7184	5	95235627	0.0142	2.76e-15	11979	T	A	0.0185829	0.00433901	5	95899923	0.0533835	0.727763	408074	0.00518479	62.4218
	rs111865527	T	C	0.2712	0.9863	13	26736047	0.0569	1.88e-06	14244	T	C	-0.00100929	0.98484	13	26161910	0.02845	0.9717	408074	0.00159232	22.714
	rs112742549	T	C	0.2421	0.9791	13	107639422	0.0506	1.71e-06	13499	T	C	0.0550616	0.991775	13	106987074	0.0385045	0.152716	408074	0.00169298	22.8889
	rs115154227	T	C	-0.1703	0.0275	6	135333467	0.0381	7.83e-06	14734	T	C	0.0428496	0.0302451	6	135012329	0.0201064	0.0330773	408074	0.00135416	19.9765
	rs11745675	C	G	0.0553	0.4344	5	179240655	0.0122	5.82e-06	14286	C	G	-0.00540868	0.40233	5	179813655	0.00700455	0.440016	408074	0.00143614	20.5433
	rs12058421	A	C	-0.1256	0.1616	1	160581152	0.0159	2.8e-15	14731	A	C	0.00333494	0.166104	1	160611362	0.00925527	0.718601	408074	0.0042181	62.3916
	rs12297442	A	G	0.061	0.7296	12	6062889	0.0135	6.23e-06	14733	A	G	0.0133213	0.712047	12	5953723	0.00756332	0.078188	408074	0.00138388	20.4142
	rs13014154	A	G	-0.0612	0.3695	2	62575443	0.0123	6.5e-07	14285	A	G	-0.00722196	0.357388	2	62348308	0.0071578	0.312992	408074	0.00173006	24.7532
	rs13147502	A	G	-0.0609	0.5964	4	106143797	0.0127	1.62e-06	12843	A	G	-0.0141049	0.537516	4	105222640	0.00689717	0.0408526	408074	0.00178724	22.9911
	rs138657007	A	G	-0.2863	0.0181	10	66091335	0.0577	6.98e-07	12790	A	G	-0.0142329	0.00829453	10	64331575	0.0380587	0.708425	408074	0.00192126	24.6163
	rs142352460	T	C	0.2946	0.0246	21	14753496	0.0654	6.65e-06	10216	T	C	-0.0254417	0.0243088	21	13381175	0.0227158	0.262714	408074	0.00198229	20.2873
	rs147616029	T	C	-0.0644	0.3774	14	87822926	0.0128	4.87e-07	12850	T	C	-0.00460681	0.369298	14	87356582	0.00710152	0.516527	408074	0.00196605	25.3095
	rs149092077	A	G	-0.3592	0.9888	18	59233474	0.073	8.63e-07	11137	A	G	0.0115906	0.996455	18	61566241	0.0586262	0.843277	408074	0.00216928	24.2074
	rs1609310	T	G	-0.0557	0.5136	15	55294543	0.012	3.46e-06	14286	T	G	0.0103819	0.362891	15	55002345	0.0071642	0.147299	408074	0.00150585	21.5421
	rs17720330	C	G	-0.1982	0.0213	9	78767497	0.043	4.04e-06	14727	C	G	0.0238157	0.0185254	9	76152581	0.0256205	0.352601	408074	0.00144056	21.2428
	rs191575088	A	G	0.212	0.9791	5	63606345	0.0474	7.73e-06	12404	A	G	0.0484523	0.969647	5	64310518	0.0199548	0.0151778	408074	0.0016101	20.0007
	rs192245879	A	G	0.3328	0.989	2	216910771	0.0655	3.76e-07	13799	A	G	-0.00283892	0.99553	2	216046048	0.0525159	0.956889	408074	0.00186735	25.812
	rs2393716	C	G	0.0583	0.5241	12	121341933	0.0124	2.58e-06	12848	C	G	-0.011926	0.533594	12	120904130	0.00689427	0.0836585	408074	0.00171756	22.1017
	rs2623960	T	C	0.0688	0.2204	6	152893441	0.0143	1.5e-06	14286	T	C	0.00926799	0.243167	6	152572306	0.0079943	0.246324	408074	0.00161767	23.1443
	rs2725405	C	G	0.0894	0.4462	17	79220224	0.0141	2.29e-10	10271	C	G	0.0201597	0.436948	17	81246424	0.00691629	0.00355902	408074	0.00389877	40.1932
	rs2790462	T	C	-0.0747	0.2977	10	28873202	0.0126	3.06e-09	14733	T	C	-0.00993607	0.227524	10	28584273	0.00818144	0.22457	408074	0.00237998	35.1432
	rs3184504	T	C	0.097	0.4758	12	111884608	0.013	8.55e-14	11783	T	C	0.00699286	0.407658	12	111446804	0.00698203	0.31656	408074	0.00470277	55.6651
	rs35271532	A	G	-0.1486	0.0449	18	72388527	0.0324	4.51e-06	14286	A	G	-0.000894595	0.0263783	18	74676571	0.0215701	0.966918	408074	0.00147027	21.0323
	rs3745163	A	C	0.0674	0.2299	19	17337555	0.0145	3.35e-06	13669	A	C	-0.000924183	0.2423	19	17226746	0.00801952	0.908254	408074	0.0015782	21.6033
	rs3806818	A	G	0.0707	0.1909	4	6642331	0.0153	3.82e-06	13853	A	G	0.0125979	0.19388	4	6640604	0.0086958	0.147412	408074	0.00153902	21.3498
	rs3856138	T	C	0.0529	0.5429	1	38044814	0.0118	7.36e-06	14286	T	C	0.0132314	0.444913	1	37579213	0.00689371	0.0549402	408074	0.00140484	20.0949
	rs56244095	A	C	0.1013	0.2121	17	7063899	0.0156	8.38e-11	14286	A	C	-0.0034091	0.281896	17	7160580	0.00772098	0.658823	408074	0.00294292	42.1608
	rs60094514	T	C	0.2209	0.8506	1	160636559	0.0162	2.45e-42	14732	T	C	0.020131	0.817729	1	160666769	0.00889874	0.0236832	408074	0.0124639	185.91
	rs61833942	T	C	0.2097	0.9803	10	13610507	0.0474	9.69e-06	14286	T	C	0.0266923	0.977557	10	13568507	0.0233421	0.252819	408074	0.00136815	19.5695
	rs72902770	T	C	-0.0821	0.1184	11	43535182	0.0181	5.74e-06	14723	T	C	0.0118853	0.102077	11	43513632	0.0113329	0.294297	408074	0.00139549	20.5717
	rs73151926	T	C	0.1063	0.0805	22	22451222	0.0229	3.45e-06	14286	T	C	-0.00390205	0.0516526	22	22096812	0.015506	0.801314	408074	0.00150602	21.5444
	rs73231041	C	G	-0.2791	0.0148	13	78282092	0.0598	3.05e-06	12735	C	G	-0.0515156	0.00576477	13	77707957	0.0463407	0.26628	408074	0.00170756	21.7796
	rs7745783	T	C	-0.0589	0.4969	6	42462406	0.0119	7.44e-07	14286	T	C	0.00557932	0.505614	6	42494668	0.00685555	0.415736	408074	0.00171191	24.4949
[truncated: 419 more rows]

## Sheet: S2 reverse SNP features
	Table S2. Details of SD predicting SNPs with cell-derived signaling molecules (reverse with SNPs reaching P<1e-5).
	inflammatory factor levels	SNP	exposure								Outcome								R2	F-statistics
			effect_allele.	other_allele.	beta	eaf	chr	pos	se	pval	effect_allele.	other_allele.	beta	eaf	chr	pos	se	pval
	Eukaryotic translation initiation factor 4E-binding protein 1 levels	rs10082688	T	C	0.0329525	0.468469	11	13245404	0.00689021	1.73121e-06	T	C	-0.0017	0.5203	11	13266951	0.012	0.887	5.60465e-05	22.8723
		rs1032235	C	T	0.0480991	0.156818	11	103896243	0.00937496	2.88828e-07	C	T	-0.0326	0.1743	11	103766971	0.0156	0.0366	6.45012e-05	26.3229
		rs1035856	A	G	-0.0945396	0.0301939	5	78620525	0.0207806	5.37948e-06	A	G	-0.0004	0.0379	5	77916348	0.0342	0.991	5.07166e-05	20.6971
		rs10423928	A	T	-0.0484905	0.258604	19	45679046	0.00787686	7.45727e-10	A	T	-0.0096	0.2064	19	46182304	0.0145	0.508	9.28598e-05	37.897
		rs10477554	A	C	-0.0351987	0.283716	5	116390094	0.00766517	4.38945e-06	A	C	-0.0045	0.3115	5	115725791	0.0129	0.727	5.16712e-05	21.0866
		rs10481450	A	T	0.0388437	0.310825	8	9940736	0.00740208	1.54025e-07	A	T	0.026	0.2869	8	9798246	0.0131	0.0472	6.74785e-05	27.5379
		rs10507084	T	C	0.050859	0.179896	12	97359374	0.00890103	1.10461e-08	T	C	0.0307	0.0865	12	97753152	0.025	0.219	7.99984e-05	32.6477
		rs10624826	GTACT	G	0.0408636	0.799243	16	20238073	0.00861126	2.08133e-06	GTACT	G	-0.0062	0.8646	16	20249395	0.0197	0.753	5.51794e-05	22.5184
		rs10761248	C	A	-0.0390254	0.556027	9	93645235	0.00689837	1.53872e-08	C	A	0.0227	0.5799	9	96407517	0.0119	0.0564	7.84203e-05	32.0037
		rs11126666	A	G	0.0370813	0.360819	2	26705943	0.00713273	2.00623e-07	A	G	0.0011	0.2806	2	26928811	0.0131	0.933	6.62263e-05	27.0269
		rs111482327	AAAAACAAAACAAAACAAAAC	A	-0.152925	0.0140928	6	27217046	0.0312401	9.82245e-07	T	TTTTTGTTTTG	0.0997	0.9654	6	27184825	0.0388	0.0102	5.87175e-05	23.9624
		rs11263568	T	C	-0.101566	0.0262704	11	69780875	0.0219408	3.67299e-06	T	C	0.0074	0.0292	11	69595643	0.0431	0.864	5.25086e-05	21.4284
		rs113550094	C	A	-0.148469	0.0120155	15	83579456	0.0326578	5.46198e-06	C	A	-0.0135	0.0165	15	84248208	0.0515	0.793	5.0645e-05	20.6679
		rs114106239	T	C	-0.0992155	0.0371712	3	132779050	0.0187088	1.13826e-07	T	C	-0.085	0.0178	3	132497894	0.0498	0.0879	6.89126e-05	28.1232
		rs114812454	A	G	0.127021	0.0172632	2	47655073	0.0256404	7.27227e-07	A	G	-0.004	0.0164	2	47882212	0.0503	0.937	6.01363e-05	24.5414
		rs115230764	G	C	-0.120913	0.0187623	1	246790690	0.0267356	6.11026e-06	G	C	-0.04	0.0302	1	246953992	0.0456	0.38	5.01194e-05	20.4533
		rs11642015	T	C	0.0740924	0.418394	16	53768582	0.00691646	8.89406e-27	T	C	0.0197	0.4224	16	53802494	0.0119	0.0978	0.000281137	114.757
		rs116468566	T	C	0.0475202	0.130303	3	160060804	0.0101647	2.93907e-06	T	C	0.0113	0.1504	3	159778591	0.0171	0.509	5.35556e-05	21.8557
		rs11678022	T	A	0.041086	0.630419	2	136051463	0.00715242	9.22741e-09	T	A	0.0088	0.6873	2	136809033	0.0158	0.578	8.08551e-05	32.9974
		rs117147102	A	G	0.112906	0.0216542	10	126198215	0.0230037	9.1939e-07	A	G	0.0605	0.0306	10	127886784	0.0415	0.145	5.90302e-05	24.09
		rs117394950	G	A	-0.0921552	0.0368469	7	13588067	0.0187386	8.74561e-07	G	A	-0.0363	0.0272	7	13627692	0.0531	0.494	5.92653e-05	24.186
		rs117528263	A	G	0.504726	0.000868931	8	58479832	0.109309	3.88526e-06	A	G	0.115	0.0183	8	59392391	0.0504	0.0225	5.22442e-05	21.3205
		rs117741183	A	G	-0.0904388	0.0564737	3	169937236	0.0151715	2.50553e-09	A	G	0.0383	0.0251	3	169655024	0.0397	0.335	8.70715e-05	35.5345
		rs117998725	G	A	0.145931	0.0125943	13	106776682	0.0304338	1.62637e-06	G	A	0.0008	0.0357	13	107429030	0.0382	0.983	5.63403e-05	22.9922
		rs118009414	C	T	0.116795	0.0195239	7	15140191	0.0243561	1.62416e-06	C	T	-0.0205	0.0525	7	15179816	0.0293	0.484	5.63468e-05	22.9949
		rs1182871	A	G	0.0330072	0.404482	1	208760287	0.0070225	2.5989e-06	A	G	-0.0082	0.4817	1	208933632	0.0122	0.502	5.41342e-05	22.0918
		rs12277922	T	C	0.035134	0.420239	11	113046656	0.00697266	4.68393e-07	T	C	0.0311	0.2496	11	112917378	0.0139	0.0253	6.22146e-05	25.3896
		rs12493320	G	C	-0.0601587	0.0856913	3	100031378	0.0123855	1.19072e-06	G	C	-0.0088	0.0661	3	99750222	0.0243	0.717	5.78104e-05	23.5922
		rs1260658	G	A	-0.0345018	0.313576	6	109099022	0.00741698	3.2917e-06	G	A	0.0104	0.356	6	109420225	0.0123	0.398	5.30234e-05	21.6385
		rs127382	C	T	0.0360542	0.707131	1	88323265	0.00754937	1.79007e-06	C	T	-0.0119	0.7307	1	88788948	0.0135	0.378	5.58891e-05	22.8081
		rs12924412	C	T	0.051302	0.14218	16	66275064	0.00972549	1.32755e-07	C	T	0.0482	0.104	16	66308967	0.0204	0.0181	6.81832e-05	27.8255
		rs13031242	C	T	-0.0343819	0.286248	2	62276468	0.00767755	7.52593e-06	C	T	-0.0002	0.3104	2	62503603	0.0133	0.988	4.91422e-05	20.0545
		rs13161129	A	G	0.0475247	0.115331	5	133494602	0.0107035	8.99187e-06	A	G	0.0246	0.1403	5	132830294	0.0173	0.155	4.83089e-05	19.7145
		rs13381096	A	C	0.0311568	0.408748	18	53423032	0.00697929	8.0373e-06	A	C	0.0006	0.4313	18	50949402	0.0119	0.96	4.88341e-05	19.9288
		rs1359200	G	A	-0.030502	0.479624	13	93373114	0.00687642	9.17551e-06	G	A	0.0055	0.5524	13	94025367	0.0119	0.644	4.82139e-05	19.6757
		rs138224274	A	T	-0.0733389	0.0518399	10	18042250	0.015937	4.18861e-06	A	T	-0.021	0.022	10	18331179	0.0447	0.638	5.18913e-05	21.1765
		rs138560910	T	C	0.13378	0.0131229	5	163166473	0.0293043	4.98976e-06	T	C	0.0516	0.0405	5	162593479	0.0321	0.108	5.10691e-05	20.841
		rs139475	T	C	-0.0411392	0.388556	22	41227992	0.00706108	5.67074e-09	T	C	-0.005	0.3806	22	41623996	0.0122	0.682	8.31753e-05	33.9443
		rs139879148	C	G	0.31352	0.0023272	4	22279893	0.0672332	3.11372e-06	C	G	-0.1676	0.0068	4	22281516	0.0876	0.0557	5.32845e-05	21.7451
		rs140674515	G	A	0.087914	0.031698	4	82646583	0.0192459	4.92561e-06	G	A	-0.0018	0.025	4	83567736	0.0474	0.97	5.11303e-05	20.8659
		rs140929616	C	T	0.102435	0.0228951	1	44078592	0.0224581	5.08675e-06	C	T	-0.0428	0.021	1	44544264	0.0484	0.377	5.09788e-05	20.8041
		rs141609414	C	T	0.245367	0.00374087	6	67709510	0.0538264	5.15229e-06	C	T	0.0154	0.0188	6	68419403	0.0512	0.764	5.09191e-05	20.7797
		rs145400253	T	C	-0.171603	0.00984793	6	28184168	0.0362832	2.25025e-06	T	C	-0.0568	0.021	6	28151946	0.0661	0.39	5.4812e-05	22.3685
		rs146986812	A	C	-0.0984323	0.0277237	10	102482488	0.0213846	4.16543e-06	A	C	0.09	0.0052	10	104242245	0.1404	0.522	5.19172e-05	21.1871
		rs148891226	T	C	0.169083	0.00834761	1	188723639	0.0368191	4.385e-06	T	C	-0.1395	0.0146	1	188692770	0.0607	0.0216	5.16764e-05	21.0888
		rs150528421	G	A	0.0837379	0.034292	14	36575746	0.0185409	6.28999e-06	G	A	-0.0277	0.0236	14	37044951	0.0491	0.573	4.99829e-05	20.3977
		rs1508351	A	G	-0.0346426	0.628053	6	86637069	0.00708295	1.00337e-06	A	G	-0.021	0.5812	6	87346787	0.0119	0.0776	5.86176e-05	23.9216
		rs16837408	T	C	-0.0384147	0.228766	1	156455256	0.00823162	3.06041e-06	T	C	0.0308	0.1538	1	156425048	0.0163	0.0588	5.33657e-05	21.7782
		rs17045199	A	G	-0.0331461	0.393726	2	53766350	0.00703478	2.45601e-06	A	G	-0.0022	0.356	2	53993487	0.0123	0.858	5.44003e-05	22.2004
		rs17202840	T	C	-0.0475137	0.167556	20	52325657	0.00923841	2.70309e-07	T	C	-0.0202	0.187	20	50942196	0.0151	0.181	6.48151e-05	26.4509
		rs17438786	C	G	0.0883111	0.0379626	1	6519461	0.0177037	6.09144e-07	C	G	0.0056	0.0318	1	6579521	0.0372	0.88	6.09729e-05	24.8829
		rs17452755	G	A	0.0521628	0.0925142	2	115197587	0.0117484	8.99622e-06	G	A	0.0268	0.0716	2	115955163	0.023	0.244	4.83064e-05	19.7134
		rs17616971	A	G	0.0340904	0.56488	15	35968037	0.00692174	8.43063e-07	A	G	-0.0077	0.529	15	36260238	0.0117	0.51	5.94386e-05	24.2567
		rs1861881	T	G	0.033029	0.317509	9	116549977	0.0073421	6.84101e-06	T	G	-0.0012	0.3148	9	119312256	0.0126	0.924	4.95895e-05	20.2371
		rs1885767	G	A	-0.0396716	0.593687	13	53167993	0.00696819	1.24652e-08	G	A	-0.0029	0.6123	13	53742128	0.0121	0.811	7.9423e-05	32.4129
		rs191768335	T	C	-0.635207	0.0010051	18	69101700	0.131766	1.43047e-06	T	C	-0.0248	0.0066	18	66768937	0.1227	0.84	5.69456e-05	23.2392
		rs200370809	G	C	-0.0393934	0.497716	11	28374447	0.00687288	9.94191e-09	G	C	-0.0057	0.4785	11	28395994	0.0133	0.668	8.04999e-05	32.8524
		rs201650130	T	C	0.0541264	0.135309	14	83640316	0.00993517	5.09519e-08	T	C	-0.0112	0.1492	14	84106660	0.0184	0.543	7.27273e-05	29.6801
		rs2181938	T	C	-0.0411732	0.790684	6	23715925	0.00839612	9.39832e-07	T	C	-0.0012	0.7268	6	23716153	0.0133	0.928	5.89261e-05	24.0475
		rs228152	C	T	0.0504104	0.159841	6	55784961	0.00935653	7.13559e-08	C	T	-0.0209	0.1156	6	55649759	0.0198	0.291	7.1128e-05	29.0274
		rs2469875	G	A	0.0308926	0.466734	18	40647134	0.00687191	6.94113e-06	G	A	-0.0166	0.4912	18	38227098	0.0117	0.156	4.95215e-05	20.2093
		rs28555597	T	G	0.0451395	0.131541	15	51712363	0.0101219	8.21183e-06	T	G	-0.0093	0.2057	15	52004560	0.0147	0.527	4.87337e-05	19.8878
		rs2950387	C	T	0.034164	0.317442	12	56627222	0.00737528	3.61751e-06	C	T	-0.0034	0.3485	12	57021006	0.0124	0.784	5.25798e-05	21.4575
		rs35210342	C	T	-0.0368171	0.241965	15	29174613	0.00804358	4.71216e-06	C	T	0.017	0.2506	15	29466816	0.0141	0.228	5.1338e-05	20.9507
		rs35601001	T	C	-0.0652134	0.0872363	19	31841826	0.0122999	1.14572e-07	T	C	-0.031	0.1325	19	32332732	0.0174	0.0748	6.88814e-05	28.1105
		rs35758	T	C	-0.0365729	0.70331	12	102560406	0.00748745	1.03657e-06	T	C	-0.0146	0.8108	12	102954184	0.015	0.33	5.84637e-05	23.8588
		rs35767067	A	G	0.0381012	0.204309	3	114838145	0.00847131	6.86989e-06	A	G	-0.0223	0.124	3	114556992	0.0181	0.218	4.95696e-05	20.229
		rs3733344	G	T	-0.0318033	0.477491	4	957252	0.00688727	3.88025e-06	G	T	-0.0252	0.4586	4	951040	0.0123	0.0405	5.22503e-05	21.323
		rs3752904	T	C	-0.0356613	0.497084	3	184278280	0.00685172	1.94281e-07	T	C	-0.0023	0.492	3	183996068	0.0118	0.845	6.63785e-05	27.089
		rs3806927	C	G	-0.0330042	0.38661	5	171418988	0.00707893	3.12673e-06	C	G	-0.0059	0.4007	5	170845992	0.0122	0.629	5.32649e-05	21.7371
		rs3845359	T	C	-0.0322589	0.559595	1	75032655	0.00691065	3.04145e-06	T	C	0.0018	0.5541	1	75498339	0.0118	0.879	5.33948e-05	21.7901
		rs4402281	A	C	-0.031543	0.586756	11	28945784	0.00695973	5.8366e-06	A	C	0.0027	0.5435	11	28967331	0.0117	0.817	5.03339e-05	20.5409
		rs4466143	T	A	-0.0465504	0.879611	5	156082936	0.0104812	8.94046e-06	T	A	0.0097	0.8744	5	155509946	0.0196	0.621	4.83354e-05	19.7253
		rs45551238	T	C	-0.107579	0.0492472	20	59032308	0.0163886	5.22878e-11	T	C	-0.0208	0.0391	20	57607363	0.0583	0.721	0.000105581	43.0893
		rs4646609	A	G	0.0328021	0.531459	15	57982791	0.00687205	1.81263e-06	A	G	0.0075	0.5189	15	58274989	0.0117	0.522	5.583e-05	22.7839
		rs4655128	C	T	0.0503759	0.827136	1	22843010	0.00916462	3.86776e-08	C	T	0.0135	0.7861	1	23169503	0.0147	0.358	7.40365e-05	30.2144
		rs4736129	T	C	0.0324008	0.544872	8	140008415	0.00690219	2.67547e-06	T	C	0.0047	0.5931	8	141018512	0.0121	0.698	5.39977e-05	22.0361
		rs4785466	G	C	-0.03829	0.79159	16	50892068	0.00838723	4.98839e-06	G	C	-0.0235	0.7406	16	50925979	0.0133	0.0772	5.10708e-05	20.8416
		rs4805417	G	A	-0.0397921	0.807074	19	29481634	0.00865903	4.31827e-06	G	A	0.0056	0.794	19	29972541	0.0147	0.703	5.1748e-05	21.118
		rs4900714	G	T	-0.0317559	0.58656	14	46833016	0.00695526	4.97726e-06	G	T	-0.0007	0.495	14	47302219	0.0118	0.953	5.10812e-05	20.8459
		rs4925351	G	C	0.0401759	0.185601	20	62184140	0.00889561	6.29071e-06	G	C	0.0135	0.1443	20	60759196	0.0187	0.47	4.99826e-05	20.3975
		rs4970831	T	C	0.0365817	0.23458	1	109226443	0.00805393	5.56981e-06	T	C	-0.0021	0.2108	1	109769065	0.0146	0.886	5.05535e-05	20.6305
		rs56137106	A	G	-0.130753	0.0212482	15	46624737	0.0247502	1.27139e-07	A	G	0.0369	0.0274	15	46916935	0.0396	0.351	6.83876e-05	27.909
		rs56722281	G	A	-0.0556177	0.0916938	8	28375399	0.0120056	3.61027e-06	G	A	-0.0189	0.0889	8	28232916	0.0213	0.375	5.25892e-05	21.4613
		rs58232781	G	A	-0.0376409	0.230708	15	72813391	0.00818275	4.22435e-06	G	A	0.0163	0.1635	15	73105732	0.0159	0.305	5.18513e-05	21.1602
		rs58570686	T	C	-0.0462538	0.201148	9	76752183	0.00861308	7.86575e-08	T	C	-0.0064	0.1413	9	79367099	0.0214	0.765	7.06656e-05	28.8387
		rs588660	A	G	0.0361689	0.602821	1	96421048	0.00701636	2.53717e-07	A	G	0.0009	0.5744	1	96886604	0.0119	0.94	6.51148e-05	26.5733
		rs61873510	T	G	0.0418533	0.301262	10	100866753	0.00750204	2.42014e-08	T	G	-0.0066	0.3446	10	102626510	0.013	0.612	7.62656e-05	31.1242
		rs62038957	T	C	0.0630468	0.0659675	15	31170726	0.0136889	4.11074e-06	T	C	0.0078	0.0838	15	31462929	0.0227	0.731	5.19789e-05	21.2123
		rs62256169	A	C	-0.0402397	0.191309	3	77988519	0.00876842	4.45031e-06	A	C	-0.0235	0.1403	3	78037670	0.0177	0.184	5.16066e-05	21.0603
		rs6532237	A	G	0.0362432	0.282776	4	90734505	0.00759845	1.84395e-06	A	G	0.0189	0.3131	4	91655656	0.0135	0.162	5.57494e-05	22.751
		rs6571558	C	G	0.0428715	0.81222	14	32817130	0.00885919	1.3035e-06	C	G	0.0208	0.8647	14	33286336	0.0175	0.235	5.73833e-05	23.4179
		rs67028245	A	G	-0.0321789	0.525651	3	85345622	0.00691106	3.22181e-06	A	G	-0.0018	0.4105	3	85394772	0.0122	0.883	5.3124e-05	21.6796
		rs67206808	T	A	-0.0302815	0.512021	17	29863078	0.00684971	9.83173e-06	T	A	0.0086	0.5122	17	28190096	0.0118	0.466	4.78906e-05	19.5438
		rs6784997	G	A	-0.0553851	0.0834613	3	100521665	0.0125135	9.59887e-06	G	A	0.0119	0.0586	3	100240509	0.0255	0.641	4.8003e-05	19.5896
		rs6790914	C	G	-0.0359375	0.723811	3	49168885	0.00764999	2.63081e-06	C	G	0.0003	0.6677	3	49206318	0.0126	0.981	5.40769e-05	22.0685
		rs7043234	T	C	-0.0366394	0.481221	9	98824880	0.0068636	9.38642e-08	T	C	-0.0023	0.5013	9	101587162	0.0118	0.845	6.9827e-05	28.4964
		rs7101494	A	T	0.0493992	0.13311	11	16637906	0.0100071	7.95701e-07	A	T	-0.0251	0.2001	11	16659453	0.0146	0.0856	5.97116e-05	24.3681
		rs7113478	A	G	0.036161	0.337484	11	46238672	0.00724872	6.08177e-07	A	G	-0.005	0.3655	11	46260223	0.0122	0.682	6.09808e-05	24.8861
		rs7127456	G	A	0.036258	0.233863	11	45810744	0.00805753	6.79892e-06	G	A	-0.0344	0.173	11	45832295	0.0155	0.0265	4.96185e-05	20.2489
		rs72719400	G	A	-0.105347	0.0350286	4	135346578	0.0190953	3.45064e-08	G	A	0.0193	0.0327	4	136267733	0.0343	0.574	7.45796e-05	30.4361
		rs72981098	G	A	0.0463536	0.138033	19	5248821	0.00993491	3.07525e-06	G	A	-0.0489	0.0863	19	5248832	0.0223	0.0283	5.33429e-05	21.7689
		rs743507	T	C	-0.0441376	0.838494	7	151010400	0.00927573	1.95142e-06	T	C	-0.0082	0.7611	7	150707488	0.0142	0.564	5.54828e-05	22.6422
		rs7564231	G	A	0.0503452	0.880068	2	148211826	0.0107131	2.6094e-06	G	A	-0.0139	0.8617	2	148969395	0.0176	0.43	5.41157e-05	22.0843
		rs75988403	T	C	-0.0650907	0.0602711	12	116035779	0.0146355	8.6894e-06	T	C	0.0029	0.0808	12	116473584	0.0224	0.897	4.84689e-05	19.7797
		rs76229479	C	A	-0.0615608	0.0987086	2	102507453	0.0116589	1.29074e-07	C	A	-0.0003	0.1154	2	103123912	0.0185	0.987	6.83164e-05	27.8799
		rs7683676	G	C	-0.0347387	0.690835	4	47332175	0.00742055	2.84898e-06	G	C	0.0182	0.5833	4	47334192	0.012	0.129	5.37023e-05	21.9156
		rs76934143	T	A	0.0723855	0.0462815	5	64702110	0.0162654	8.5763e-06	T	A	0.0299	0.047	5	63997937	0.0297	0.314	4.85304e-05	19.8048
		rs77267206	T	C	0.122274	0.0146859	7	2610131	0.0276186	9.54531e-06	T	C	0.0898	0.019	7	2649765	0.046	0.0509	4.80292e-05	19.6003
		rs7797340	A	G	0.0390684	0.327031	7	69971679	0.00729062	8.38127e-08	A	G	0.0033	0.3123	7	69436665	0.0126	0.793	7.03644e-05	28.7158
		rs7802341	A	T	-0.0507554	0.781125	7	74908852	0.00844506	1.85439e-09	A	T	-0.0153	0.7672	7	74324953	0.0171	0.371	8.85078e-05	36.1208
		rs7831961	G	C	0.034125	0.682699	8	134494817	0.00738413	3.81171e-06	G	C	-0.0023	0.7067	8	135507060	0.0128	0.857	5.23341e-05	21.3572
		rs79559022	T	G	0.0723692	0.0520518	9	95801817	0.0152013	1.92908e-06	T	G	0.0062	0.0578	9	98564099	0.0262	0.813	5.55371e-05	22.6644
		rs79639141	A	G	-0.0780069	0.0424143	21	14629060	0.0173299	6.75445e-06	A	G	-0.0436	0.0358	21	16001381	0.0331	0.188	4.96493e-05	20.2615
		rs79677549	A	G	0.0565551	0.10838	11	27357056	0.0109214	2.23821e-07	A	G	0.0016	0.0661	11	27378603	0.0239	0.947	6.57082e-05	26.8154
		rs8020365	A	T	0.0408478	0.241291	14	79470873	0.00796103	2.88264e-07	A	T	-0.0134	0.2205	14	79937216	0.0142	0.345	6.45107e-05	26.3267
		rs809034	C	T	0.0360888	0.6004	22	46768968	0.00702249	2.76166e-07	C	T	-0.012	0.6535	22	47164865	0.0126	0.341	6.47136e-05	26.4095
		rs834774	G	T	0.048374	0.125531	7	136165924	0.0102457	2.34256e-06	G	T	-0.0213	0.1909	7	135850672	0.0153	0.164	5.46233e-05	22.2915
		rs910162	T	A	0.0331425	0.525398	6	39065651	0.00686487	1.38023e-06	T	A	-0.013	0.551	6	39033427	0.0119	0.275	5.71139e-05	23.3079
		rs937482	G	A	-0.038256	0.507941	9	125354538	0.00685192	2.36059e-08	G	A	0.0031	0.4853	9	128116817	0.0117	0.791	7.6384e-05	31.1726
		rs9551988	T	C	0.0649786	0.0768218	13	19719577	0.0127113	3.18999e-07	T	C	-0.0494	0.1358	13	20293717	0.0172	0.00408	6.40316e-05	26.1312
		rs9574228	A	G	-0.0478943	0.142909	13	78396494	0.00995135	1.48796e-06	A	G	-0.0058	0.1968	13	78970629	0.0152	0.703	5.67597e-05	23.1634
		rs9693229	G	A	0.0405484	0.188935	8	75798877	0.00869944	3.14623e-06	G	A	0.0178	0.2085	8	76711112	0.0146	0.223	5.32357e-05	21.7251
		rs970976	T	C	0.0386394	0.255913	12	60197378	0.00784263	8.3568e-07	T	C	0.0174	0.2391	12	60591159	0.0139	0.211	5.94802e-05	24.2737
		rs9897957	G	T	-0.0388178	0.474608	17	47631983	0.0068641	1.55679e-08	G	T	-0.0022	0.4708	17	45709349	0.013	0.866	7.83649e-05	31.981
	Adenosine Deaminase levels	rs10082688	T	C	0.0329525	0.468469	11	13245404	0.00689021	1.73121e-06	T	C	0.0026	0.5202	11	13266951	0.0121	0.83	5.60465e-05	22.8723
		rs1032235	C	T	0.0480991	0.156818	11	103896243	0.00937496	2.88828e-07	C	T	-0.0301	0.1743	11	103766971	0.0157	0.0552	6.45012e-05	26.3229
		rs1035856	A	G	-0.0945396	0.0301939	5	78620525	0.0207806	5.37948e-06	A	G	0.0178	0.0374	5	77916348	0.0334	0.594	5.07166e-05	20.6971
		rs10423928	A	T	-0.0484905	0.258604	19	45679046	0.00787686	7.45727e-10	A	T	0.0079	0.2064	19	46182304	0.0141	0.575	9.28598e-05	37.897
		rs10477554	A	C	-0.0351987	0.283716	5	116390094	0.00766517	4.38945e-06	A	C	-0.002	0.3116	5	115725791	0.0129	0.877	5.16712e-05	21.0866
		rs10481450	A	T	0.0388437	0.310825	8	9940736	0.00740208	1.54025e-07	A	T	0.0101	0.2872	8	9798246	0.0131	0.441	6.74785e-05	27.5379
		rs10507084	T	C	0.050859	0.179896	12	97359374	0.00890103	1.10461e-08	T	C	0.0376	0.0867	12	97753152	0.0251	0.134	7.99984e-05	32.6477
		rs10624826	GTACT	G	0.0408636	0.799243	16	20238073	0.00861126	2.08133e-06	GTACT	G	-0.033	0.8644	16	20249395	0.0197	0.0939	5.51794e-05	22.5184
		rs10761248	C	A	-0.0390254	0.556027	9	93645235	0.00689837	1.53872e-08	C	A	0.0012	0.5788	9	96407517	0.0116	0.918	7.84203e-05	32.0037
		rs11126666	A	G	0.0370813	0.360819	2	26705943	0.00713273	2.00623e-07	A	G	0.0067	0.2814	2	26928811	0.0127	0.598	6.62263e-05	27.0269
		rs111482327	AAAAACAAAACAAAACAAAAC	A	-0.152925	0.0140928	6	27217046	0.0312401	9.82245e-07	T	TTTTTGTTTTG	0.0733	0.9657	6	27184825	0.0376	0.0512	5.87175e-05	23.9624
		rs11263568	T	C	-0.101566	0.0262704	11	69780875	0.0219408	3.67299e-06	T	C	0.0367	0.0299	11	69595643	0.041	0.371	5.25086e-05	21.4284
		rs113550094	C	A	-0.148469	0.0120155	15	83579456	0.0326578	5.46198e-06	C	A	-0.0696	0.0165	15	84248208	0.0516	0.177	5.0645e-05	20.6679
		rs114106239	T	C	-0.0992155	0.0371712	3	132779050	0.0187088	1.13826e-07	T	C	-0.0362	0.0178	3	132497894	0.0496	0.465	6.89126e-05	28.1232
		rs114812454	A	G	0.127021	0.0172632	2	47655073	0.0256404	7.27227e-07	A	G	-0.0731	0.0175	2	47882212	0.048	0.128	6.01363e-05	24.5414
		rs115230764	G	C	-0.120913	0.0187623	1	246790690	0.0267356	6.11026e-06	G	C	-0.0559	0.0302	1	246953992	0.0457	0.221	5.01194e-05	20.4533
		rs11642015	T	C	0.0740924	0.418394	16	53768582	0.00691646	8.89406e-27	T	C	0.0104	0.4221	16	53802494	0.0116	0.37	0.000281137	114.757
		rs116468566	T	C	0.0475202	0.130303	3	160060804	0.0101647	2.93907e-06	T	C	-0.0086	0.1504	3	159778591	0.0171	0.615	5.35556e-05	21.8557
		rs11678022	T	A	0.041086	0.630419	2	136051463	0.00715242	9.22741e-09	T	A	0.015	0.6881	2	136809033	0.0153	0.327	8.08551e-05	32.9974
		rs117147102	A	G	0.112906	0.0216542	10	126198215	0.0230037	9.1939e-07	A	G	-0.0057	0.0305	10	127886784	0.0413	0.89	5.90302e-05	24.09
		rs117394950	G	A	-0.0921552	0.0368469	7	13588067	0.0187386	8.74561e-07	G	A	-0.0081	0.0271	7	13627692	0.0534	0.879	5.92653e-05	24.186
		rs117528263	A	G	0.504726	0.000868931	8	58479832	0.109309	3.88526e-06	A	G	0.1391	0.0183	8	59392391	0.0507	0.00608	5.22442e-05	21.3205
		rs117741183	A	G	-0.0904388	0.0564737	3	169937236	0.0151715	2.50553e-09	A	G	-0.0028	0.0248	3	169655024	0.039	0.943	8.70715e-05	35.5345
		rs117998725	G	A	0.145931	0.0125943	13	106776682	0.0304338	1.62637e-06	G	A	-0.0342	0.0357	13	107429030	0.0382	0.371	5.63403e-05	22.9922
		rs118009414	C	T	0.116795	0.0195239	7	15140191	0.0243561	1.62416e-06	C	T	-0.0207	0.0517	7	15179816	0.0289	0.474	5.63468e-05	22.9949
		rs1182871	A	G	0.0330072	0.404482	1	208760287	0.0070225	2.5989e-06	A	G	-0.021	0.4817	1	208933632	0.0123	0.0878	5.41342e-05	22.0918
		rs12277922	T	C	0.035134	0.420239	11	113046656	0.00697266	4.68393e-07	T	C	0.0182	0.2497	11	112917378	0.0139	0.19	6.22146e-05	25.3896
		rs12493320	G	C	-0.0601587	0.0856913	3	100031378	0.0123855	1.19072e-06	G	C	-0.0002	0.0662	3	99750222	0.0237	0.993	5.78104e-05	23.5922
		rs1260658	G	A	-0.0345018	0.313576	6	109099022	0.00741698	3.2917e-06	G	A	0.007	0.3559	6	109420225	0.0123	0.569	5.30234e-05	21.6385
		rs127382	C	T	0.0360542	0.707131	1	88323265	0.00754937	1.79007e-06	C	T	-0.0053	0.7308	1	88788948	0.0135	0.695	5.58891e-05	22.8081
		rs12924412	C	T	0.051302	0.14218	16	66275064	0.00972549	1.32755e-07	C	T	0.0261	0.1039	16	66308967	0.0204	0.201	6.81832e-05	27.8255
		rs13031242	C	T	-0.0343819	0.286248	2	62276468	0.00767755	7.52593e-06	C	T	0.0089	0.3104	2	62503603	0.0133	0.503	4.91422e-05	20.0545
		rs13161129	A	G	0.0475247	0.115331	5	133494602	0.0107035	8.99187e-06	A	G	0.016	0.1402	5	132830294	0.0169	0.344	4.83089e-05	19.7145
		rs13381096	A	C	0.0311568	0.408748	18	53423032	0.00697929	8.0373e-06	A	C	0.0131	0.431	18	50949402	0.0119	0.271	4.88341e-05	19.9288
		rs1359200	G	A	-0.030502	0.479624	13	93373114	0.00687642	9.17551e-06	G	A	-0.0002	0.5523	13	94025367	0.0116	0.986	4.82139e-05	19.6757
		rs138224274	A	T	-0.0733389	0.0518399	10	18042250	0.015937	4.18861e-06	A	T	-0.0662	0.0221	10	18331179	0.0446	0.138	5.18913e-05	21.1765
		rs138560910	T	C	0.13378	0.0131229	5	163166473	0.0293043	4.98976e-06	T	C	0.0017	0.04	5	162593479	0.0314	0.957	5.10691e-05	20.841
		rs139475	T	C	-0.0411392	0.388556	22	41227992	0.00706108	5.67074e-09	T	C	-0.0087	0.3807	22	41623996	0.0122	0.476	8.31753e-05	33.9443
		rs139879148	C	G	0.31352	0.0023272	4	22279893	0.0672332	3.11372e-06	C	G	-0.0317	0.0068	4	22281516	0.088	0.719	5.32845e-05	21.7451
		rs140674515	G	A	0.087914	0.031698	4	82646583	0.0192459	4.92561e-06	G	A	0.0128	0.0251	4	83567736	0.0473	0.787	5.11303e-05	20.8659
		rs140929616	C	T	0.102435	0.0228951	1	44078592	0.0224581	5.08675e-06	C	T	-0.0261	0.021	1	44544264	0.0483	0.589	5.09788e-05	20.8041
		rs141609414	C	T	0.245367	0.00374087	6	67709510	0.0538264	5.15229e-06	C	T	0.0703	0.0188	6	68419403	0.0512	0.17	5.09191e-05	20.7797
		rs145400253	T	C	-0.171603	0.00984793	6	28184168	0.0362832	2.25025e-06	T	C	0.023	0.0209	6	28151946	0.0654	0.725	5.4812e-05	22.3685
		rs146986812	A	C	-0.0984323	0.0277237	10	102482488	0.0213846	4.16543e-06	A	C	0.032	0.0052	10	104242245	0.1404	0.82	5.19172e-05	21.1871
		rs148891226	T	C	0.169083	0.00834761	1	188723639	0.0368191	4.385e-06	T	C	-0.0633	0.0146	1	188692770	0.0599	0.291	5.16764e-05	21.0888
		rs150528421	G	A	0.0837379	0.034292	14	36575746	0.0185409	6.28999e-06	G	A	-0.0072	0.0237	14	37044951	0.0494	0.884	4.99829e-05	20.3977
		rs1508351	A	G	-0.0346426	0.628053	6	86637069	0.00708295	1.00337e-06	A	G	-0.0171	0.5812	6	87346787	0.0119	0.151	5.86176e-05	23.9216
		rs16837408	T	C	-0.0384147	0.228766	1	156455256	0.00823162	3.06041e-06	T	C	0.0079	0.1529	1	156425048	0.016	0.621	5.33657e-05	21.7782
		rs17045199	A	G	-0.0331461	0.393726	2	53766350	0.00703478	2.45601e-06	A	G	-0.0085	0.3571	2	53993487	0.0119	0.475	5.44003e-05	22.2004
		rs17202840	T	C	-0.0475137	0.167556	20	52325657	0.00923841	2.70309e-07	T	C	-0.0235	0.1859	20	50942196	0.0147	0.11	6.48151e-05	26.4509
		rs17438786	C	G	0.0883111	0.0379626	1	6519461	0.0177037	6.09144e-07	C	G	-0.0169	0.0315	1	6579521	0.0361	0.64	6.09729e-05	24.8829
		rs17452755	G	A	0.0521628	0.0925142	2	115197587	0.0117484	8.99622e-06	G	A	0.0243	0.072	2	115955163	0.0224	0.278	4.83064e-05	19.7134
		rs17616971	A	G	0.0340904	0.56488	15	35968037	0.00692174	8.43063e-07	A	G	0.0031	0.5299	15	36260238	0.0114	0.786	5.94386e-05	24.2567
		rs1861881	T	G	0.033029	0.317509	9	116549977	0.0073421	6.84101e-06	T	G	0.0001	0.3155	9	119312256	0.0123	0.994	4.95895e-05	20.2371
		rs1885767	G	A	-0.0396716	0.593687	13	53167993	0.00696819	1.24652e-08	G	A	-0.0058	0.6105	13	53742128	0.0118	0.623	7.9423e-05	32.4129
		rs191768335	T	C	-0.635207	0.0010051	18	69101700	0.131766	1.43047e-06	T	C	0.068	0.0066	18	66768937	0.1228	0.58	5.69456e-05	23.2392
		rs200370809	G	C	-0.0393934	0.497716	11	28374447	0.00687288	9.94191e-09	G	C	0.0096	0.4786	11	28395994	0.0133	0.47	8.04999e-05	32.8524
		rs201650130	T	C	0.0541264	0.135309	14	83640316	0.00993517	5.09519e-08	T	C	-0.0141	0.1478	14	84106660	0.0179	0.431	7.27273e-05	29.6801
		rs2181938	T	C	-0.0411732	0.790684	6	23715925	0.00839612	9.39832e-07	T	C	0.007	0.7271	6	23716153	0.013	0.59	5.89261e-05	24.0475
		rs228152	C	T	0.0504104	0.159841	6	55784961	0.00935653	7.13559e-08	C	T	-0.0102	0.1155	6	55649759	0.0199	0.608	7.1128e-05	29.0274
		rs2469875	G	A	0.0308926	0.466734	18	40647134	0.00687191	6.94113e-06	G	A	-0.0337	0.4903	18	38227098	0.0114	0.00312	4.95215e-05	20.2093
		rs28555597	T	G	0.0451395	0.131541	15	51712363	0.0101219	8.21183e-06	T	G	0.0001	0.2056	15	52004560	0.0147	0.995	4.87337e-05	19.8878
		rs2950387	C	T	0.034164	0.317442	12	56627222	0.00737528	3.61751e-06	C	T	0.0039	0.3473	12	57021006	0.0121	0.747	5.25798e-05	21.4575
		rs35210342	C	T	-0.0368171	0.241965	15	29174613	0.00804358	4.71216e-06	C	T	-0.0149	0.2507	15	29466816	0.0141	0.291	5.1338e-05	20.9507
		rs35601001	T	C	-0.0652134	0.0872363	19	31841826	0.0122999	1.14572e-07	T	C	-0.0094	0.1325	19	32332732	0.0169	0.578	6.88814e-05	28.1105
		rs35758	T	C	-0.0365729	0.70331	12	102560406	0.00748745	1.03657e-06	T	C	-0.0006	0.8086	12	102954184	0.0146	0.967	5.84637e-05	23.8588
		rs35767067	A	G	0.0381012	0.204309	3	114838145	0.00847131	6.86989e-06	A	G	-0.0099	0.1242	3	114556992	0.0176	0.574	4.95696e-05	20.229
		rs3733344	G	T	-0.0318033	0.477491	4	957252	0.00688727	3.88025e-06	G	T	0.012	0.4586	4	951040	0.0123	0.329	5.22503e-05	21.323
		rs3752904	T	C	-0.0356613	0.497084	3	184278280	0.00685172	1.94281e-07	T	C	-0.0049	0.4913	3	183996068	0.0115	0.67	6.63785e-05	27.089
		rs3806927	C	G	-0.0330042	0.38661	5	171418988	0.00707893	3.12673e-06	C	G	-0.0074	0.4009	5	170845992	0.0122	0.544	5.32649e-05	21.7371
		rs3845359	T	C	-0.0322589	0.559595	1	75032655	0.00691065	3.04145e-06	T	C	-0.0185	0.5535	1	75498339	0.0115	0.108	5.33948e-05	21.7901
		rs4402281	A	C	-0.031543	0.586756	11	28945784	0.00695973	5.8366e-06	A	C	-0.0212	0.5433	11	28967331	0.0114	0.0629	5.03339e-05	20.5409
		rs4466143	T	A	-0.0465504	0.879611	5	156082936	0.0104812	8.94046e-06	T	A	0.0056	0.8745	5	155509946	0.0197	0.776	4.83354e-05	19.7253
		rs45551238	T	C	-0.107579	0.0492472	20	59032308	0.0163886	5.22878e-11	T	C	-0.0469	0.0369	20	57607363	0.0571	0.411	0.000105581	43.0893
		rs4646609	A	G	0.0328021	0.531459	15	57982791	0.00687205	1.81263e-06	A	G	-0.0168	0.5195	15	58274989	0.0114	0.141	5.583e-05	22.7839
		rs4655128	C	T	0.0503759	0.827136	1	22843010	0.00916462	3.86776e-08	C	T	0.0118	0.7861	1	23169503	0.0147	0.422	7.40365e-05	30.2144
		rs4736129	T	C	0.0324008	0.544872	8	140008415	0.00690219	2.67547e-06	T	C	0.003	0.5938	8	141018512	0.0118	0.799	5.39977e-05	22.0361
		rs4785466	G	C	-0.03829	0.79159	16	50892068	0.00838723	4.98839e-06	G	C	-0.0054	0.7414	16	50925979	0.0131	0.68	5.10708e-05	20.8416
		rs4805417	G	A	-0.0397921	0.807074	19	29481634	0.00865903	4.31827e-06	G	A	-0.0041	0.794	19	29972541	0.0147	0.78	5.1748e-05	21.118
		rs4900714	G	T	-0.0317559	0.58656	14	46833016	0.00695526	4.97726e-06	G	T	-0.0023	0.4974	14	47302219	0.0115	0.841	5.10812e-05	20.8459
		rs4925351	G	C	0.0401759	0.185601	20	62184140	0.00889561	6.29071e-06	G	C	-0.0044	0.1444	20	60759196	0.0187	0.814	4.99826e-05	20.3975
		rs4970831	T	C	0.0365817	0.23458	1	109226443	0.00805393	5.56981e-06	T	C	-0.004	0.2107	1	109769065	0.0146	0.784	5.05535e-05	20.6305
		rs56137106	A	G	-0.130753	0.0212482	15	46624737	0.0247502	1.27139e-07	A	G	0.019	0.0276	15	46916935	0.0382	0.619	6.83876e-05	27.909
		rs56722281	G	A	-0.0556177	0.0916938	8	28375399	0.0120056	3.61027e-06	G	A	-0.001	0.0884	8	28232916	0.0208	0.962	5.25892e-05	21.4613
		rs58232781	G	A	-0.0376409	0.230708	15	72813391	0.00818275	4.22435e-06	G	A	0.0138	0.1644	15	73105732	0.0155	0.373	5.18513e-05	21.1602
		rs58570686	T	C	-0.0462538	0.201148	9	76752183	0.00861308	7.86575e-08	T	C	-0.0289	0.1399	9	79367099	0.0208	0.165	7.06656e-05	28.8387
		rs588660	A	G	0.0361689	0.602821	1	96421048	0.00701636	2.53717e-07	A	G	0.0137	0.5745	1	96886604	0.0119	0.25	6.51148e-05	26.5733
		rs61873510	T	G	0.0418533	0.301262	10	100866753	0.00750204	2.42014e-08	T	G	0.0165	0.3444	10	102626510	0.013	0.204	7.62656e-05	31.1242
		rs62038957	T	C	0.0630468	0.0659675	15	31170726	0.0136889	4.11074e-06	T	C	0.0379	0.0839	15	31462929	0.0227	0.095	5.19789e-05	21.2123
		rs62256169	A	C	-0.0402397	0.191309	3	77988519	0.00876842	4.45031e-06	A	C	-0.0299	0.1405	3	78037670	0.0177	0.0912	5.16066e-05	21.0603
		rs6532237	A	G	0.0362432	0.282776	4	90734505	0.00759845	1.84395e-06	A	G	0.0123	0.3123	4	91655656	0.0132	0.351	5.57494e-05	22.751
		rs6571558	C	G	0.0428715	0.81222	14	32817130	0.00885919	1.3035e-06	C	G	0.0207	0.8646	14	33286336	0.0175	0.237	5.73833e-05	23.4179
		rs67028245	A	G	-0.0321789	0.525651	3	85345622	0.00691106	3.22181e-06	A	G	-0.0192	0.4104	3	85394772	0.0122	0.116	5.3124e-05	21.6796
		rs67206808	T	A	-0.0302815	0.512021	17	29863078	0.00684971	9.83173e-06	T	A	0.0008	0.5122	17	28190096	0.0119	0.946	4.78906e-05	19.5438
		rs6784997	G	A	-0.0553851	0.0834613	3	100521665	0.0125135	9.59887e-06	G	A	0.0072	0.0597	3	100240509	0.0246	0.77	4.8003e-05	19.5896
		rs6790914	C	G	-0.0359375	0.723811	3	49168885	0.00764999	2.63081e-06	C	G	0.0029	0.6681	3	49206318	0.0123	0.814	5.40769e-05	22.0685
		rs7043234	T	C	-0.0366394	0.481221	9	98824880	0.0068636	9.38642e-08	T	C	0.0135	0.5008	9	101587162	0.0115	0.24	6.9827e-05	28.4964
		rs7101494	A	T	0.0493992	0.13311	11	16637906	0.0100071	7.95701e-07	A	T	-0.0118	0.1982	11	16659453	0.0144	0.413	5.97116e-05	24.3681
		rs7113478	A	G	0.036161	0.337484	11	46238672	0.00724872	6.08177e-07	A	G	-0.0068	0.3651	11	46260223	0.0119	0.568	6.09808e-05	24.8861
		rs7127456	G	A	0.036258	0.233863	11	45810744	0.00805753	6.79892e-06	G	A	-0.004	0.1739	11	45832295	0.0151	0.791	4.96185e-05	20.2489
		rs72719400	G	A	-0.105347	0.0350286	4	135346578	0.0190953	3.45064e-08	G	A	0.0032	0.0323	4	136267733	0.0338	0.925	7.45796e-05	30.4361
		rs72981098	G	A	0.0463536	0.138033	19	5248821	0.00993491	3.07525e-06	G	A	-0.0202	0.0864	19	5248832	0.0223	0.365	5.33429e-05	21.7689
		rs743507	T	C	-0.0441376	0.838494	7	151010400	0.00927573	1.95142e-06	T	C	-0.0014	0.7624	7	150707488	0.0138	0.919	5.54828e-05	22.6422
		rs7564231	G	A	0.0503452	0.880068	2	148211826	0.0107131	2.6094e-06	G	A	-0.0071	0.8617	2	148969395	0.0176	0.687	5.41157e-05	22.0843
		rs75988403	T	C	-0.0650907	0.0602711	12	116035779	0.0146355	8.6894e-06	T	C	-0.011	0.08	12	116473584	0.0219	0.615	4.84689e-05	19.7797
		rs76229479	C	A	-0.0615608	0.0987086	2	102507453	0.0116589	1.29074e-07	C	A	0	0.1155	2	103123912	0.0181	1	6.83164e-05	27.8799
		rs7683676	G	C	-0.0347387	0.690835	4	47332175	0.00742055	2.84898e-06	G	C	0.0155	0.5831	4	47334192	0.012	0.196	5.37023e-05	21.9156
		rs76934143	T	A	0.0723855	0.0462815	5	64702110	0.0162654	8.5763e-06	T	A	0.0225	0.0464	5	63997937	0.0291	0.439	4.85304e-05	19.8048
		rs77267206	T	C	0.122274	0.0146859	7	2610131	0.0276186	9.54531e-06	T	C	0.055	0.0191	7	2649765	0.0443	0.214	4.80292e-05	19.6003
		rs7797340	A	G	0.0390684	0.327031	7	69971679	0.00729062	8.38127e-08	A	G	-0.0046	0.3129	7	69436665	0.0123	0.708	7.03644e-05	28.7158
		rs7802341	A	T	-0.0507554	0.781125	7	74908852	0.00844506	1.85439e-09	A	T	-0.0302	0.7671	7	74324953	0.017	0.0757	8.85078e-05	36.1208
		rs7831961	G	C	0.034125	0.682699	8	134494817	0.00738413	3.81171e-06	G	C	0.0116	0.7061	8	135507060	0.0125	0.353	5.23341e-05	21.3572
		rs79559022	T	G	0.0723692	0.0520518	9	95801817	0.0152013	1.92908e-06	T	G	0.0466	0.0572	9	98564099	0.0257	0.0698	5.55371e-05	22.6644
		rs79639141	A	G	-0.0780069	0.0424143	21	14629060	0.0173299	6.75445e-06	A	G	-0.0319	0.0354	21	16001381	0.0324	0.325	4.96493e-05	20.2615
		rs79677549	A	G	0.0565551	0.10838	11	27357056	0.0109214	2.23821e-07	A	G	0.0009	0.0667	11	27378603	0.0233	0.969	6.57082e-05	26.8154
		rs8020365	A	T	0.0408478	0.241291	14	79470873	0.00796103	2.88264e-07	A	T	-0.0032	0.2211	14	79937216	0.0138	0.817	6.45107e-05	26.3267
		rs809034	C	T	0.0360888	0.6004	22	46768968	0.00702249	2.76166e-07	C	T	-0.0173	0.6534	22	47164865	0.0126	0.17	6.47136e-05	26.4095
		rs834774	G	T	0.048374	0.125531	7	136165924	0.0102457	2.34256e-06	G	T	-0.0339	0.1892	7	135850672	0.0149	0.0229	5.46233e-05	22.2915
		rs910162	T	A	0.0331425	0.525398	6	39065651	0.00686487	1.38023e-06	T	A	-0.0083	0.5516	6	39033427	0.0116	0.474	5.71139e-05	23.3079
		rs937482	G	A	-0.038256	0.507941	9	125354538	0.00685192	2.36059e-08	G	A	0.0028	0.485	9	128116817	0.0115	0.808	7.6384e-05	31.1726
		rs9551988	T	C	0.0649786	0.0768218	13	19719577	0.0127113	3.18999e-07	T	C	-0.0306	0.134	13	20293717	0.017	0.0719	6.40316e-05	26.1312
		rs9574228	A	G	-0.0478943	0.142909	13	78396494	0.00995135	1.48796e-06	A	G	0.0024	0.1969	13	78970629	0.0152	0.875	5.67597e-05	23.1634
		rs9693229	G	A	0.0405484	0.188935	8	75798877	0.00869944	3.14623e-06	G	A	0.014	0.2084	8	76711112	0.0146	0.338	5.32357e-05	21.7251
		rs970976	T	C	0.0386394	0.255913	12	60197378	0.00784263	8.3568e-07	T	C	-0.0033	0.2389	12	60591159	0.014	0.814	5.94802e-05	24.2737
		rs9897957	G	T	-0.0388178	0.474608	17	47631983	0.0068641	1.55679e-08	G	T	0.0068	0.4708	17	45709349	0.013	0.601	7.83649e-05	31.981
	Artemin levels	rs10082688	T	C	0.0329525	0.468469	11	13245404	0.00689021	1.73121e-06	T	C	0.0009	0.5229	11	13266951	0.0136	0.947	5.60465e-05	22.8723
		rs1032235	C	T	0.0480991	0.156818	11	103896243	0.00937496	2.88828e-07	C	T	0.0256	0.1742	11	103766971	0.0177	0.148	6.45012e-05	26.3229
		rs1035856	A	G	-0.0945396	0.0301939	5	78620525	0.0207806	5.37948e-06	A	G	-0.0118	0.0312	5	77916348	0.0412	0.775	5.07166e-05	20.6971
		rs10423928	A	T	-0.0484905	0.258604	19	45679046	0.00787686	7.45727e-10	A	T	0.0135	0.2079	19	46182304	0.0159	0.396	9.28598e-05	37.897
		rs10477554	A	C	-0.0351987	0.283716	5	116390094	0.00766517	4.38945e-06	A	C	-0.0203	0.3012	5	115725791	0.0147	0.167	5.16712e-05	21.0866
		rs10481450	A	T	0.0388437	0.310825	8	9940736	0.00740208	1.54025e-07	A	T	-0.0005	0.2804	8	9798246	0.015	0.973	6.74785e-05	27.5379
		rs10507084	T	C	0.050859	0.179896	12	97359374	0.00890103	1.10461e-08	T	C	-0.0107	0.0867	12	97753152	0.0251	0.67	7.99984e-05	32.6477
		rs10624826	GTACT	G	0.0408636	0.799243	16	20238073	0.00861126	2.08133e-06	GTACT	G	-0.0011	0.8672	16	20249395	0.0234	0.963	5.51794e-05	22.5184
		rs10761248	C	A	-0.0390254	0.556027	9	93645235	0.00689837	1.53872e-08	C	A	0.0169	0.5877	9	96407517	0.0131	0.197	7.84203e-05	32.0037
		rs11126666	A	G	0.0370813	0.360819	2	26705943	0.00713273	2.00623e-07	A	G	0	0.2755	2	26928811	0.0146	1	6.62263e-05	27.0269
		rs111482327	AAAAACAAAACAAAACAAAAC	A	-0.152925	0.0140928	6	27217046	0.0312401	9.82245e-07	T	TTTTTGTTTTG	-0.0499	0.9741	6	27184825	0.0493	0.311	5.87175e-05	23.9624
		rs11263568	T	C	-0.101566	0.0262704	11	69780875	0.0219408	3.67299e-06	T	C	0.0406	0.0298	11	69595643	0.0416	0.329	5.25086e-05	21.4284
		rs113550094	C	A	-0.148469	0.0120155	15	83579456	0.0326578	5.46198e-06	C	A	-0.0436	0.0166	15	84248208	0.0588	0.458	5.0645e-05	20.6679
		rs114106239	T	C	-0.0992155	0.0371712	3	132779050	0.0187088	1.13826e-07	T	C	-0.0666	0.0188	3	132497894	0.0545	0.222	6.89126e-05	28.1232
		rs114812454	A	G	0.127021	0.0172632	2	47655073	0.0256404	7.27227e-07	A	G	0.067	0.0177	2	47882212	0.0544	0.218	6.01363e-05	24.5414
		rs115230764	G	C	-0.120913	0.0187623	1	246790690	0.0267356	6.11026e-06	G	C	0.0293	0.0329	1	246953992	0.0507	0.563	5.01194e-05	20.4533
		rs11642015	T	C	0.0740924	0.418394	16	53768582	0.00691646	8.89406e-27	T	C	0.0074	0.4283	16	53802494	0.0131	0.572	0.000281137	114.757
		rs116468566	T	C	0.0475202	0.130303	3	160060804	0.0101647	2.93907e-06	T	C	-0.0191	0.1559	3	159778591	0.019	0.315	5.35556e-05	21.8557
		rs11678022	T	A	0.041086	0.630419	2	136051463	0.00715242	9.22741e-09	T	A	0.0244	0.6882	2	136809033	0.0155	0.115	8.08551e-05	32.9974
		rs117147102	A	G	0.112906	0.0216542	10	126198215	0.0230037	9.1939e-07	A	G	-0.0868	0.0313	10	127886784	0.046	0.0592	5.90302e-05	24.09
		rs117394950	G	A	-0.0921552	0.0368469	7	13588067	0.0187386	8.74561e-07	G	A	-0.0484	0.03	7	13627692	0.0564	0.391	5.92653e-05	24.186
		rs117528263	A	G	0.504726	0.000868931	8	58479832	0.109309	3.88526e-06	A	G	0.0647	0.0188	8	59392391	0.0565	0.252	5.22442e-05	21.3205
		rs117741183	A	G	-0.0904388	0.0564737	3	169937236	0.0151715	2.50553e-09	A	G	0.034	0.0247	3	169655024	0.045	0.45	8.70715e-05	35.5345
		rs117998725	G	A	0.145931	0.0125943	13	106776682	0.0304338	1.62637e-06	G	A	0.0099	0.0352	13	107429030	0.0436	0.82	5.63403e-05	22.9922
		rs118009414	C	T	0.116795	0.0195239	7	15140191	0.0243561	1.62416e-06	C	T	0.0048	0.0533	7	15179816	0.0323	0.882	5.63468e-05	22.9949
		rs1182871	A	G	0.0330072	0.404482	1	208760287	0.0070225	2.5989e-06	A	G	-0.0186	0.4891	1	208933632	0.0138	0.178	5.41342e-05	22.0918
		rs12277922	T	C	0.035134	0.420239	11	113046656	0.00697266	4.68393e-07	T	C	0.0005	0.2515	11	112917378	0.0159	0.975	6.22146e-05	25.3896
		rs12493320	G	C	-0.0601587	0.0856913	3	100031378	0.0123855	1.19072e-06	G	C	0.0034	0.0692	3	99750222	0.0259	0.896	5.78104e-05	23.5922
		rs1260658	G	A	-0.0345018	0.313576	6	109099022	0.00741698	3.2917e-06	G	A	0.0066	0.3605	6	109420225	0.0139	0.635	5.30234e-05	21.6385
		rs127382	C	T	0.0360542	0.707131	1	88323265	0.00754937	1.79007e-06	C	T	-0.0291	0.7266	1	88788948	0.0151	0.054	5.58891e-05	22.8081
		rs12924412	C	T	0.051302	0.14218	16	66275064	0.00972549	1.32755e-07	C	T	-0.0177	0.1081	16	66308967	0.0225	0.431	6.81832e-05	27.8255
		rs13031242	C	T	-0.0343819	0.286248	2	62276468	0.00767755	7.52593e-06	C	T	-0.0061	0.3066	2	62503603	0.015	0.684	4.91422e-05	20.0545
		rs13161129	A	G	0.0475247	0.115331	5	133494602	0.0107035	8.99187e-06	A	G	0.0243	0.1417	5	132830294	0.019	0.201	4.83089e-05	19.7145
		rs13381096	A	C	0.0311568	0.408748	18	53423032	0.00697929	8.0373e-06	A	C	-0.0037	0.4394	18	50949402	0.0135	0.784	4.88341e-05	19.9288
		rs1359200	G	A	-0.030502	0.479624	13	93373114	0.00687642	9.17551e-06	G	A	-0.0097	0.5585	13	94025367	0.0131	0.459	4.82139e-05	19.6757
		rs138224274	A	T	-0.0733389	0.0518399	10	18042250	0.015937	4.18861e-06	A	T	-0.0324	0.0234	10	18331179	0.0483	0.502	5.18913e-05	21.1765
		rs138560910	T	C	0.13378	0.0131229	5	163166473	0.0293043	4.98976e-06	T	C	-0.0553	0.0412	5	162593479	0.0354	0.118	5.10691e-05	20.841
		rs139475	T	C	-0.0411392	0.388556	22	41227992	0.00706108	5.67074e-09	T	C	-0.0111	0.3793	22	41623996	0.0138	0.421	8.31753e-05	33.9443
		rs139879148	C	G	0.31352	0.0023272	4	22279893	0.0672332	3.11372e-06	C	G	-0.0943	0.0068	4	22281516	0.1039	0.364	5.32845e-05	21.7451
		rs140674515	G	A	0.087914	0.031698	4	82646583	0.0192459	4.92561e-06	G	A	0.0214	0.027	4	83567736	0.0506	0.672	5.11303e-05	20.8659
		rs140929616	C	T	0.102435	0.0228951	1	44078592	0.0224581	5.08675e-06	C	T	-0.0291	0.0213	1	44544264	0.0547	0.595	5.09788e-05	20.8041
		rs141609414	C	T	0.245367	0.00374087	6	67709510	0.0538264	5.15229e-06	C	T	0.1218	0.0198	6	68419403	0.0573	0.0335	5.09191e-05	20.7797
		rs145400253	T	C	-0.171603	0.00984793	6	28184168	0.0362832	2.25025e-06	T	C	-0.0614	0.0232	6	28151946	0.0801	0.443	5.4812e-05	22.3685
		rs146986812	A	C	-0.0984323	0.0277237	10	102482488	0.0213846	4.16543e-06	A	C	0.2226	0.0053	10	104242245	0.1411	0.115	5.19172e-05	21.1871
		rs148891226	T	C	0.169083	0.00834761	1	188723639	0.0368191	4.385e-06	T	C	-0.0013	0.0141	1	188692770	0.0688	0.985	5.16764e-05	21.0888
		rs150528421	G	A	0.0837379	0.034292	14	36575746	0.0185409	6.28999e-06	G	A	-0.0148	0.0255	14	37044951	0.0528	0.779	4.99829e-05	20.3977
		rs1508351	A	G	-0.0346426	0.628053	6	86637069	0.00708295	1.00337e-06	A	G	0.0159	0.5905	6	87346787	0.0135	0.239	5.86176e-05	23.9216
		rs16837408	T	C	-0.0384147	0.228766	1	156455256	0.00823162	3.06041e-06	T	C	0.0179	0.1552	1	156425048	0.0179	0.317	5.33657e-05	21.7782
		rs17045199	A	G	-0.0331461	0.393726	2	53766350	0.00703478	2.45601e-06	A	G	0.0092	0.3557	2	53993487	0.0135	0.496	5.44003e-05	22.2004
		rs17202840	T	C	-0.0475137	0.167556	20	52325657	0.00923841	2.70309e-07	T	C	-0.0201	0.1865	20	50942196	0.0167	0.229	6.48151e-05	26.4509
		rs17438786	C	G	0.0883111	0.0379626	1	6519461	0.0177037	6.09144e-07	C	G	0.0087	0.0323	1	6579521	0.0396	0.826	6.09729e-05	24.8829
		rs17452755	G	A	0.0521628	0.0925142	2	115197587	0.0117484	8.99622e-06	G	A	0.0114	0.0728	2	115955163	0.0251	0.65	4.83064e-05	19.7134
		rs17616971	A	G	0.0340904	0.56488	15	35968037	0.00692174	8.43063e-07	A	G	-0.0112	0.5339	15	36260238	0.0129	0.385	5.94386e-05	24.2567
		rs1861881	T	G	0.033029	0.317509	9	116549977	0.0073421	6.84101e-06	T	G	0.0043	0.3167	9	119312256	0.0139	0.757	4.95895e-05	20.2371
		rs1885767	G	A	-0.0396716	0.593687	13	53167993	0.00696819	1.24652e-08	G	A	0.0096	0.6033	13	53742128	0.0132	0.467	7.9423e-05	32.4129
		rs191768335	T	C	-0.635207	0.0010051	18	69101700	0.131766	1.43047e-06	T	C	0.105	0.0066	18	66768937	0.1244	0.399	5.69456e-05	23.2392
		rs200370809	G	C	-0.0393934	0.497716	11	28374447	0.00687288	9.94191e-09	G	C	0.0043	0.4844	11	28395994	0.0154	0.78	8.04999e-05	32.8524
		rs201650130	T	C	0.0541264	0.135309	14	83640316	0.00993517	5.09519e-08	T	C	-0.032	0.132	14	84106660	0.0216	0.138	7.27273e-05	29.6801
		rs2181938	T	C	-0.0411732	0.790684	6	23715925	0.00839612	9.39832e-07	T	C	0.0017	0.7291	6	23716153	0.0147	0.908	5.89261e-05	24.0475
		rs228152	C	T	0.0504104	0.159841	6	55784961	0.00935653	7.13559e-08	C	T	-0.0171	0.1225	6	55649759	0.0217	0.431	7.1128e-05	29.0274
		rs2469875	G	A	0.0308926	0.466734	18	40647134	0.00687191	6.94113e-06	G	A	-0.0191	0.484	18	38227098	0.0129	0.139	4.95215e-05	20.2093
		rs28555597	T	G	0.0451395	0.131541	15	51712363	0.0101219	8.21183e-06	T	G	0.0124	0.2084	15	52004560	0.0165	0.452	4.87337e-05	19.8878
		rs2950387	C	T	0.034164	0.317442	12	56627222	0.00737528	3.61751e-06	C	T	0.0144	0.3474	12	57021006	0.0137	0.293	5.25798e-05	21.4575
		rs35210342	C	T	-0.0368171	0.241965	15	29174613	0.00804358	4.71216e-06	C	T	-0.0172	0.2421	15	29466816	0.0162	0.288	5.1338e-05	20.9507
		rs35601001	T	C	-0.0652134	0.0872363	19	31841826	0.0122999	1.14572e-07	T	C	-0.002	0.1316	19	32332732	0.0192	0.917	6.88814e-05	28.1105
		rs35758	T	C	-0.0365729	0.70331	12	102560406	0.00748745	1.03657e-06	T	C	0.0248	0.8144	12	102954184	0.0167	0.138	5.84637e-05	23.8588
		rs35767067	A	G	0.0381012	0.204309	3	114838145	0.00847131	6.86989e-06	A	G	-0.0167	0.1272	3	114556992	0.0196	0.394	4.95696e-05	20.229
		rs3733344	G	T	-0.0318033	0.477491	4	957252	0.00688727	3.88025e-06	G	T	0.0162	0.4606	4	951040	0.014	0.247	5.22503e-05	21.323
		rs3752904	T	C	-0.0356613	0.497084	3	184278280	0.00685172	1.94281e-07	T	C	0.0175	0.4849	3	183996068	0.013	0.178	6.63785e-05	27.089
		rs3806927	C	G	-0.0330042	0.38661	5	171418988	0.00707893	3.12673e-06	C	G	0.0217	0.3925	5	170845992	0.0138	0.116	5.32649e-05	21.7371
		rs3845359	T	C	-0.0322589	0.559595	1	75032655	0.00691065	3.04145e-06	T	C	-0.0151	0.5524	1	75498339	0.0129	0.242	5.33948e-05	21.7901
		rs4402281	A	C	-0.031543	0.586756	11	28945784	0.00695973	5.8366e-06	A	C	0.008	0.5465	11	28967331	0.0129	0.535	5.03339e-05	20.5409
		rs4466143	T	A	-0.0465504	0.879611	5	156082936	0.0104812	8.94046e-06	T	A	-0.0082	0.8717	5	155509946	0.0225	0.716	4.83354e-05	19.7253
		rs45551238	T	C	-0.107579	0.0492472	20	59032308	0.0163886	5.22878e-11	T	C	-0.0431	0.0434	20	57607363	0.0598	0.471	0.000105581	43.0893
		rs4646609	A	G	0.0328021	0.531459	15	57982791	0.00687205	1.81263e-06	A	G	-0.0252	0.5276	15	58274989	0.0129	0.0508	5.583e-05	22.7839
		rs4655128	C	T	0.0503759	0.827136	1	22843010	0.00916462	3.86776e-08	C	T	-0.0302	0.7864	1	23169503	0.0168	0.0722	7.40365e-05	30.2144
		rs4736129	T	C	0.0324008	0.544872	8	140008415	0.00690219	2.67547e-06	T	C	-0.0013	0.5961	8	141018512	0.0134	0.923	5.39977e-05	22.0361
		rs4785466	G	C	-0.03829	0.79159	16	50892068	0.00838723	4.98839e-06	G	C	-0.0043	0.746	16	50925979	0.0149	0.773	5.10708e-05	20.8416
		rs4805417	G	A	-0.0397921	0.807074	19	29481634	0.00865903	4.31827e-06	G	A	-0.0007	0.7951	19	29972541	0.0165	0.966	5.1748e-05	21.118
		rs4900714	G	T	-0.0317559	0.58656	14	46833016	0.00695526	4.97726e-06	G	T	0.0031	0.5115	14	47302219	0.0129	0.81	5.10812e-05	20.8459
		rs4925351	G	C	0.0401759	0.185601	20	62184140	0.00889561	6.29071e-06	G	C	-0.014	0.1452	20	60759196	0.0212	0.509	4.99826e-05	20.3975
		rs4970831	T	C	0.0365817	0.23458	1	109226443	0.00805393	5.56981e-06	T	C	-0.0186	0.2124	1	109769065	0.0164	0.257	5.05535e-05	20.6305
		rs56137106	A	G	-0.130753	0.0212482	15	46624737	0.0247502	1.27139e-07	A	G	-0.0112	0.0286	15	46916935	0.0425	0.792	6.83876e-05	27.909
		rs56722281	G	A	-0.0556177	0.0916938	8	28375399	0.0120056	3.61027e-06	G	A	-0.027	0.0853	8	28232916	0.024	0.261	5.25892e-05	21.4613
		rs58232781	G	A	-0.0376409	0.230708	15	72813391	0.00818275	4.22435e-06	G	A	-0.0315	0.1569	15	73105732	0.0179	0.0784	5.18513e-05	21.1602
		rs58570686	T	C	-0.0462538	0.201148	9	76752183	0.00861308	7.86575e-08	T	C	-0.0135	0.1408	9	79367099	0.0209	0.518	7.06656e-05	28.8387
		rs588660	A	G	0.0361689	0.602821	1	96421048	0.00701636	2.53717e-07	A	G	-0.0025	0.5719	1	96886604	0.0134	0.852	6.51148e-05	26.5733
		rs61873510	T	G	0.0418533	0.301262	10	100866753	0.00750204	2.42014e-08	T	G	-0.0066	0.3458	10	102626510	0.0148	0.656	7.62656e-05	31.1242
		rs62038957	T	C	0.0630468	0.0659675	15	31170726	0.0136889	4.11074e-06	T	C	0.0054	0.0851	15	31462929	0.0256	0.833	5.19789e-05	21.2123
		rs62256169	A	C	-0.0402397	0.191309	3	77988519	0.00876842	4.45031e-06	A	C	-0.0088	0.1363	3	78037670	0.0204	0.666	5.16066e-05	21.0603
		rs6532237	A	G	0.0362432	0.282776	4	90734505	0.00759845	1.84395e-06	A	G	0.0228	0.3117	4	91655656	0.0151	0.131	5.57494e-05	22.751
		rs6571558	C	G	0.0428715	0.81222	14	32817130	0.00885919	1.3035e-06	C	G	-0.0154	0.8658	14	33286336	0.02	0.441	5.73833e-05	23.4179
		rs67028245	A	G	-0.0321789	0.525651	3	85345622	0.00691106	3.22181e-06	A	G	0.0006	0.4129	3	85394772	0.0136	0.965	5.3124e-05	21.6796
		rs67206808	T	A	-0.0302815	0.512021	17	29863078	0.00684971	9.83173e-06	T	A	-0.0179	0.5146	17	28190096	0.0134	0.182	4.78906e-05	19.5438
		rs6784997	G	A	-0.0553851	0.0834613	3	100521665	0.0125135	9.59887e-06	G	A	0.0024	0.0597	3	100240509	0.028	0.932	4.8003e-05	19.5896
		rs6790914	C	G	-0.0359375	0.723811	3	49168885	0.00764999	2.63081e-06	C	G	-0.0181	0.6621	3	49206318	0.0139	0.193	5.40769e-05	22.0685
		rs7043234	T	C	-0.0366394	0.481221	9	98824880	0.0068636	9.38642e-08	T	C	-0.0055	0.5078	9	101587162	0.013	0.672	6.9827e-05	28.4964
		rs7101494	A	T	0.0493992	0.13311	11	16637906	0.0100071	7.95701e-07	A	T	0.0161	0.1855	11	16659453	0.0166	0.332	5.97116e-05	24.3681
		rs7113478	A	G	0.036161	0.337484	11	46238672	0.00724872	6.08177e-07	A	G	-0.0006	0.3656	11	46260223	0.0135	0.965	6.09808e-05	24.8861
		rs7127456	G	A	0.036258	0.233863	11	45810744	0.00805753	6.79892e-06	G	A	-0.0167	0.1781	11	45832295	0.0169	0.323	4.96185e-05	20.2489
		rs72719400	G	A	-0.105347	0.0350286	4	135346578	0.0190953	3.45064e-08	G	A	-0.0282	0.0341	4	136267733	0.0367	0.442	7.45796e-05	30.4361
		rs72981098	G	A	0.0463536	0.138033	19	5248821	0.00993491	3.07525e-06	G	A	-0.0357	0.0845	19	5248832	0.0255	0.162	5.33429e-05	21.7689
		rs743507	T	C	-0.0441376	0.838494	7	151010400	0.00927573	1.95142e-06	T	C	0.001	0.7625	7	150707488	0.0157	0.949	5.54828e-05	22.6422
		rs7564231	G	A	0.0503452	0.880068	2	148211826	0.0107131	2.6094e-06	G	A	-0.0248	0.8633	2	148969395	0.0201	0.217	5.41157e-05	22.0843
		rs75988403	T	C	-0.0650907	0.0602711	12	116035779	0.0146355	8.6894e-06	T	C	0.0181	0.0822	12	116473584	0.0247	0.464	4.84689e-05	19.7797
		rs76229479	C	A	-0.0615608	0.0987086	2	102507453	0.0116589	1.29074e-07	C	A	-0.0086	0.1178	2	103123912	0.0202	0.67	6.83164e-05	27.8799
		rs7683676	G	C	-0.0347387	0.690835	4	47332175	0.00742055	2.84898e-06	G	C	0.0006	0.5881	4	47334192	0.0135	0.965	5.37023e-05	21.9156
		rs76934143	T	A	0.0723855	0.0462815	5	64702110	0.0162654	8.5763e-06	T	A	0.0031	0.0475	5	63997937	0.0326	0.924	4.85304e-05	19.8048
		rs77267206	T	C	0.122274	0.0146859	7	2610131	0.0276186	9.54531e-06	T	C	-0.0469	0.0196	7	2649765	0.05	0.348	4.80292e-05	19.6003
		rs7797340	A	G	0.0390684	0.327031	7	69971679	0.00729062	8.38127e-08	A	G	-0.0308	0.3138	7	69436665	0.0139	0.0267	7.03644e-05	28.7158
		rs7802341	A	T	-0.0507554	0.781125	7	74908852	0.00844506	1.85439e-09	A	T	0.0079	0.7748	7	74324953	0.0195	0.685	8.85078e-05	36.1208
		rs7831961	G	C	0.034125	0.682699	8	134494817	0.00738413	3.81171e-06	G	C	-0.0264	0.7022	8	135507060	0.0141	0.0612	5.23341e-05	21.3572
		rs79559022	T	G	0.0723692	0.0520518	9	95801817	0.0152013	1.92908e-06	T	G	0.0046	0.0596	9	98564099	0.0283	0.871	5.55371e-05	22.6644
		rs79639141	A	G	-0.0780069	0.0424143	21	14629060	0.0173299	6.75445e-06	A	G	-0.0346	0.0367	21	16001381	0.0359	0.335	4.96493e-05	20.2615
		rs79677549	A	G	0.0565551	0.10838	11	27357056	0.0109214	2.23821e-07	A	G	-0.0205	0.0708	11	27378603	0.0254	0.42	6.57082e-05	26.8154
		rs8020365	A	T	0.0408478	0.241291	14	79470873	0.00796103	2.88264e-07	A	T	-0.0125	0.226	14	79937216	0.0154	0.417	6.45107e-05	26.3267
		rs809034	C	T	0.0360888	0.6004	22	46768968	0.00702249	2.76166e-07	C	T	-0.0028	0.6522	22	47164865	0.0141	0.843	6.47136e-05	26.4095
		rs834774	G	T	0.048374	0.125531	7	136165924	0.0102457	2.34256e-06	G	T	0.0098	0.1908	7	135850672	0.0168	0.56	5.46233e-05	22.2915
		rs910162	T	A	0.0331425	0.525398	6	39065651	0.00686487	1.38023e-06	T	A	-0.002	0.5533	6	39033427	0.0131	0.879	5.71139e-05	23.3079
		rs937482	G	A	-0.038256	0.507941	9	125354538	0.00685192	2.36059e-08	G	A	-0.003	0.4879	9	128116817	0.0129	0.816	7.6384e-05	31.1726
		rs9551988	T	C	0.0649786	0.0768218	13	19719577	0.0127113	3.18999e-07	T	C	-0.0146	0.1352	13	20293717	0.0191	0.445	6.40316e-05	26.1312
		rs9574228	A	G	-0.0478943	0.142909	13	78396494	0.00995135	1.48796e-06	A	G	0.0044	0.1953	13	78970629	0.0172	0.798	5.67597e-05	23.1634
		rs9693229	G	A	0.0405484	0.188935	8	75798877	0.00869944	3.14623e-06	G	A	-0.0084	0.2082	8	76711112	0.0165	0.611	5.32357e-05	21.7251
		rs970976	T	C	0.0386394	0.255913	12	60197378	0.00784263	8.3568e-07	T	C	0.017	0.2453	12	60591159	0.0157	0.279	5.94802e-05	24.2737
		rs9897957	G	T	-0.0388178	0.474608	17	47631983	0.0068641	1.55679e-08	G	T	0.0255	0.4727	17	45709349	0.0152	0.0934	7.83649e-05	31.981
	Axin-1 levels	rs10082688	T	C	0.0329525	0.468469	11	13245404	0.00689021	1.73121e-06	T	C	0.0075	0.5229	11	13266951	0.0136	0.581	5.60465e-05	22.8723
		rs1032235	C	T	0.0480991	0.156818	11	103896243	0.00937496	2.88828e-07	C	T	0.0122	0.1742	11	103766971	0.0177	0.491	6.45012e-05	26.3229
		rs1035856	A	G	-0.0945396	0.0301939	5	78620525	0.0207806	5.37948e-06	A	G	-0.0172	0.0312	5	77916348	0.0417	0.68	5.07166e-05	20.6971
		rs10423928	A	T	-0.0484905	0.258604	19	45679046	0.00787686	7.45727e-10	A	T	-0.0083	0.2078	19	46182304	0.0161	0.606	9.28598e-05	37.897
		rs10477554	A	C	-0.0351987	0.283716	5	116390094	0.00766517	4.38945e-06	A	C	0.0031	0.3011	5	115725791	0.0147	0.833	5.16712e-05	21.0866
		rs10481450	A	T	0.0388437	0.310825	8	9940736	0.00740208	1.54025e-07	A	T	0.0165	0.2804	8	9798246	0.0149	0.268	6.74785e-05	27.5379
		rs10507084	T	C	0.050859	0.179896	12	97359374	0.00890103	1.10461e-08	T	C	0.0126	0.0866	12	97753152	0.0251	0.616	7.99984e-05	32.6477
		rs10624826	GTACT	G	0.0408636	0.799243	16	20238073	0.00861126	2.08133e-06	GTACT	G	-0.0265	0.8672	16	20249395	0.0234	0.257	5.51794e-05	22.5184
		rs10761248	C	A	-0.0390254	0.556027	9	93645235	0.00689837	1.53872e-08	C	A	0.0259	0.5883	9	96407517	0.0132	0.0497	7.84203e-05	32.0037
		rs11126666	A	G	0.0370813	0.360819	2	26705943	0.00713273	2.00623e-07	A	G	-0.0025	0.2751	2	26928811	0.0148	0.866	6.62263e-05	27.0269
		rs111482327	AAAAACAAAACAAAACAAAAC	A	-0.152925	0.0140928	6	27217046	0.0312401	9.82245e-07	T	TTTTTGTTTTG	0.1001	0.9742	6	27184825	0.0502	0.0461	5.87175e-05	23.9624
		rs11263568	T	C	-0.101566	0.0262704	11	69780875	0.0219408	3.67299e-06	T	C	-0.0099	0.0295	11	69595643	0.0422	0.815	5.25086e-05	21.4284
		rs113550094	C	A	-0.148469	0.0120155	15	83579456	0.0326578	5.46198e-06	C	A	-0.0001	0.0166	15	84248208	0.0586	0.999	5.0645e-05	20.6679
		rs114106239	T	C	-0.0992155	0.0371712	3	132779050	0.0187088	1.13826e-07	T	C	-0.054	0.0188	3	132497894	0.0543	0.32	6.89126e-05	28.1232
		rs114812454	A	G	0.127021	0.0172632	2	47655073	0.0256404	7.27227e-07	A	G	-0.0333	0.0172	2	47882212	0.0556	0.549	6.01363e-05	24.5414
		rs115230764	G	C	-0.120913	0.0187623	1	246790690	0.0267356	6.11026e-06	G	C	-0.0803	0.0328	1	246953992	0.0506	0.113	5.01194e-05	20.4533
		rs11642015	T	C	0.0740924	0.418394	16	53768582	0.00691646	8.89406e-27	T	C	0.0147	0.4284	16	53802494	0.0132	0.265	0.000281137	114.757
		rs116468566	T	C	0.0475202	0.130303	3	160060804	0.0101647	2.93907e-06	T	C	-0.0026	0.1557	3	159778591	0.019	0.891	5.35556e-05	21.8557
		rs11678022	T	A	0.041086	0.630419	2	136051463	0.00715242	9.22741e-09	T	A	0.0111	0.6881	2	136809033	0.0156	0.477	8.08551e-05	32.9974
		rs117147102	A	G	0.112906	0.0216542	10	126198215	0.0230037	9.1939e-07	A	G	0.0445	0.0314	10	127886784	0.0458	0.331	5.90302e-05	24.09
		rs117394950	G	A	-0.0921552	0.0368469	7	13588067	0.0187386	8.74561e-07	G	A	0.0071	0.0297	7	13627692	0.0566	0.9	5.92653e-05	24.186
		rs117528263	A	G	0.504726	0.000868931	8	58479832	0.109309	3.88526e-06	A	G	0.1313	0.0189	8	59392391	0.0563	0.0197	5.22442e-05	21.3205
		rs117741183	A	G	-0.0904388	0.0564737	3	169937236	0.0151715	2.50553e-09	A	G	0.0327	0.0248	3	169655024	0.0453	0.47	8.70715e-05	35.5345
		rs117998725	G	A	0.145931	0.0125943	13	106776682	0.0304338	1.62637e-06	G	A	-0.0774	0.0357	13	107429030	0.0434	0.0745	5.63403e-05	22.9922
		rs118009414	C	T	0.116795	0.0195239	7	15140191	0.0243561	1.62416e-06	C	T	-0.031	0.0536	7	15179816	0.0324	0.339	5.63468e-05	22.9949
		rs1182871	A	G	0.0330072	0.404482	1	208760287	0.0070225	2.5989e-06	A	G	-0.0141	0.4892	1	208933632	0.0138	0.307	5.41342e-05	22.0918
		rs12277922	T	C	0.035134	0.420239	11	113046656	0.00697266	4.68393e-07	T	C	0.0066	0.2511	11	112917378	0.0158	0.676	6.22146e-05	25.3896
		rs12493320	G	C	-0.0601587	0.0856913	3	100031378	0.0123855	1.19072e-06	G	C	0.0017	0.0692	3	99750222	0.0262	0.948	5.78104e-05	23.5922
		rs1260658	G	A	-0.0345018	0.313576	6	109099022	0.00741698	3.2917e-06	G	A	0.0093	0.3605	6	109420225	0.0139	0.503	5.30234e-05	21.6385
		rs127382	C	T	0.0360542	0.707131	1	88323265	0.00754937	1.79007e-06	C	T	-0.0028	0.7268	1	88788948	0.0151	0.853	5.58891e-05	22.8081
		rs12924412	C	T	0.051302	0.14218	16	66275064	0.00972549	1.32755e-07	C	T	0.0404	0.108	16	66308967	0.0224	0.0713	6.81832e-05	27.8255
		rs13031242	C	T	-0.0343819	0.286248	2	62276468	0.00767755	7.52593e-06	C	T	-0.0078	0.307	2	62503603	0.0149	0.601	4.91422e-05	20.0545
		rs13161129	A	G	0.0475247	0.115331	5	133494602	0.0107035	8.99187e-06	A	G	0.0509	0.142	5	132830294	0.0191	0.0077	4.83089e-05	19.7145
		rs13381096	A	C	0.0311568	0.408748	18	53423032	0.00697929	8.0373e-06	A	C	0.0161	0.4393	18	50949402	0.0134	0.23	4.88341e-05	19.9288
		rs1359200	G	A	-0.030502	0.479624	13	93373114	0.00687642	9.17551e-06	G	A	0.0045	0.5587	13	94025367	0.0133	0.735	4.82139e-05	19.6757
		rs138224274	A	T	-0.0733389	0.0518399	10	18042250	0.015937	4.18861e-06	A	T	-0.0279	0.0234	10	18331179	0.0481	0.562	5.18913e-05	21.1765
		rs138560910	T	C	0.13378	0.0131229	5	163166473	0.0293043	4.98976e-06	T	C	0.0275	0.0414	5	162593479	0.0357	0.441	5.10691e-05	20.841
		rs139475	T	C	-0.0411392	0.388556	22	41227992	0.00706108	5.67074e-09	T	C	-0.0056	0.3793	22	41623996	0.0137	0.683	8.31753e-05	33.9443
		rs139879148	C	G	0.31352	0.0023272	4	22279893	0.0672332	3.11372e-06	C	G	-0.2053	0.0068	4	22281516	0.1037	0.0477	5.32845e-05	21.7451
		rs140674515	G	A	0.087914	0.031698	4	82646583	0.0192459	4.92561e-06	G	A	-0.0344	0.027	4	83567736	0.0505	0.496	5.11303e-05	20.8659
		rs140929616	C	T	0.102435	0.0228951	1	44078592	0.0224581	5.08675e-06	C	T	-0.0801	0.0213	1	44544264	0.0547	0.143	5.09788e-05	20.8041
		rs141609414	C	T	0.245367	0.00374087	6	67709510	0.0538264	5.15229e-06	C	T	0.0417	0.0198	6	68419403	0.0572	0.466	5.09191e-05	20.7797
		rs145400253	T	C	-0.171603	0.00984793	6	28184168	0.0362832	2.25025e-06	T	C	-0.075	0.0232	6	28151946	0.0799	0.348	5.4812e-05	22.3685
		rs146986812	A	C	-0.0984323	0.0277237	10	102482488	0.0213846	4.16543e-06	A	C	0.1688	0.0052	10	104242245	0.1407	0.23	5.19172e-05	21.1871
		rs148891226	T	C	0.169083	0.00834761	1	188723639	0.0368191	4.385e-06	T	C	-0.0672	0.0141	1	188692770	0.0686	0.327	5.16764e-05	21.0888
		rs150528421	G	A	0.0837379	0.034292	14	36575746	0.0185409	6.28999e-06	G	A	-0.0105	0.0254	14	37044951	0.0528	0.842	4.99829e-05	20.3977
		rs1508351	A	G	-0.0346426	0.628053	6	86637069	0.00708295	1.00337e-06	A	G	-0.0091	0.5905	6	87346787	0.0134	0.497	5.86176e-05	23.9216
		rs16837408	T	C	-0.0384147	0.228766	1	156455256	0.00823162	3.06041e-06	T	C	0.0204	0.1557	1	156425048	0.018	0.257	5.33657e-05	21.7782
		rs17045199	A	G	-0.0331461	0.393726	2	53766350	0.00703478	2.45601e-06	A	G	-0.0031	0.3549	2	53993487	0.0136	0.82	5.44003e-05	22.2004
		rs17202840	T	C	-0.0475137	0.167556	20	52325657	0.00923841	2.70309e-07	T	C	-0.0158	0.187	20	50942196	0.0168	0.347	6.48151e-05	26.4509
		rs17438786	C	G	0.0883111	0.0379626	1	6519461	0.0177037	6.09144e-07	C	G	0.0218	0.0324	1	6579521	0.0401	0.587	6.09729e-05	24.8829
		rs17452755	G	A	0.0521628	0.0925142	2	115197587	0.0117484	8.99622e-06	G	A	0.0328	0.0725	2	115955163	0.0254	0.197	4.83064e-05	19.7134
		rs17616971	A	G	0.0340904	0.56488	15	35968037	0.00692174	8.43063e-07	A	G	-0.0096	0.5335	15	36260238	0.013	0.46	5.94386e-05	24.2567
		rs1861881	T	G	0.033029	0.317509	9	116549977	0.0073421	6.84101e-06	T	G	-0.0085	0.3164	9	119312256	0.014	0.544	4.95895e-05	20.2371
		rs1885767	G	A	-0.0396716	0.593687	13	53167993	0.00696819	1.24652e-08	G	A	-0.0075	0.6043	13	53742128	0.0134	0.576	7.9423e-05	32.4129
		rs191768335	T	C	-0.635207	0.0010051	18	69101700	0.131766	1.43047e-06	T	C	-0.0708	0.0066	18	66768937	0.1231	0.565	5.69456e-05	23.2392
		rs200370809	G	C	-0.0393934	0.497716	11	28374447	0.00687288	9.94191e-09	G	C	0.0036	0.4845	11	28395994	0.0154	0.815	8.04999e-05	32.8524
		rs201650130	T	C	0.0541264	0.135309	14	83640316	0.00993517	5.09519e-08	T	C	0.0198	0.1324	14	84106660	0.0219	0.366	7.27273e-05	29.6801
		rs2181938	T	C	-0.0411732	0.790684	6	23715925	0.00839612	9.39832e-07	T	C	0.0146	0.729	6	23716153	0.0149	0.327	5.89261e-05	24.0475
		rs228152	C	T	0.0504104	0.159841	6	55784961	0.00935653	7.13559e-08	C	T	0.0112	0.1223	6	55649759	0.0217	0.606	7.1128e-05	29.0274
		rs2469875	G	A	0.0308926	0.466734	18	40647134	0.00687191	6.94113e-06	G	A	-0.0163	0.4844	18	38227098	0.013	0.21	4.95215e-05	20.2093
		rs28555597	T	G	0.0451395	0.131541	15	51712363	0.0101219	8.21183e-06	T	G	-0.0152	0.2083	15	52004560	0.0165	0.357	4.87337e-05	19.8878
		rs2950387	C	T	0.034164	0.317442	12	56627222	0.00737528	3.61751e-06	C	T	0.0198	0.348	12	57021006	0.0138	0.151	5.25798e-05	21.4575
		rs35210342	C	T	-0.0368171	0.241965	15	29174613	0.00804358	4.71216e-06	C	T	0.0076	0.242	15	29466816	0.0162	0.639	5.1338e-05	20.9507
		rs35601001	T	C	-0.0652134	0.0872363	19	31841826	0.0122999	1.14572e-07	T	C	-0.0341	0.1316	19	32332732	0.0194	0.0788	6.88814e-05	28.1105
		rs35758	T	C	-0.0365729	0.70331	12	102560406	0.00748745	1.03657e-06	T	C	0.0162	0.8154	12	102954184	0.0169	0.338	5.84637e-05	23.8588
		rs35767067	A	G	0.0381012	0.204309	3	114838145	0.00847131	6.86989e-06	A	G	-0.0429	0.1269	3	114556992	0.0198	0.0303	4.95696e-05	20.229
		rs3733344	G	T	-0.0318033	0.477491	4	957252	0.00688727	3.88025e-06	G	T	-0.0203	0.4604	4	951040	0.014	0.147	5.22503e-05	21.323
		rs3752904	T	C	-0.0356613	0.497084	3	184278280	0.00685172	1.94281e-07	T	C	0.0106	0.4851	3	183996068	0.0131	0.418	6.63785e-05	27.089
		rs3806927	C	G	-0.0330042	0.38661	5	171418988	0.00707893	3.12673e-06	C	G	0.0099	0.3926	5	170845992	0.0138	0.473	5.32649e-05	21.7371
		rs3845359	T	C	-0.0322589	0.559595	1	75032655	0.00691065	3.04145e-06	T	C	-0.0048	0.5527	1	75498339	0.0131	0.714	5.33948e-05	21.7901
		rs4402281	A	C	-0.031543	0.586756	11	28945784	0.00695973	5.8366e-06	A	C	-0.0072	0.5465	11	28967331	0.013	0.58	5.03339e-05	20.5409
		rs4466143	T	A	-0.0465504	0.879611	5	156082936	0.0104812	8.94046e-06	T	A	0.0145	0.8718	5	155509946	0.0224	0.517	4.83354e-05	19.7253
		rs45551238	T	C	-0.107579	0.0492472	20	59032308	0.0163886	5.22878e-11	T	C	0.0221	0.0427	20	57607363	0.0618	0.721	0.000105581	43.0893
		rs4646609	A	G	0.0328021	0.531459	15	57982791	0.00687205	1.81263e-06	A	G	0.0028	0.5278	15	58274989	0.013	0.829	5.583e-05	22.7839
		rs4655128	C	T	0.0503759	0.827136	1	22843010	0.00916462	3.86776e-08	C	T	0.0087	0.7864	1	23169503	0.0167	0.602	7.40365e-05	30.2144
		rs4736129	T	C	0.0324008	0.544872	8	140008415	0.00690219	2.67547e-06	T	C	-0.003	0.5957	8	141018512	0.0135	0.824	5.39977e-05	22.0361
		rs4785466	G	C	-0.03829	0.79159	16	50892068	0.00838723	4.98839e-06	G	C	-0.0019	0.7457	16	50925979	0.015	0.899	5.10708e-05	20.8416
		rs4805417	G	A	-0.0397921	0.807074	19	29481634	0.00865903	4.31827e-06	G	A	0.0067	0.7949	19	29972541	0.0165	0.685	5.1748e-05	21.118
		rs4900714	G	T	-0.0317559	0.58656	14	46833016	0.00695526	4.97726e-06	G	T	-0.0044	0.5104	14	47302219	0.013	0.735	5.10812e-05	20.8459
		rs4925351	G	C	0.0401759	0.185601	20	62184140	0.00889561	6.29071e-06	G	C	0.0002	0.1451	20	60759196	0.0211	0.992	4.99826e-05	20.3975
		rs4970831	T	C	0.0365817	0.23458	1	109226443	0.00805393	5.56981e-06	T	C	-0.0039	0.2124	1	109769065	0.0164	0.812	5.05535e-05	20.6305
		rs56137106	A	G	-0.130753	0.0212482	15	46624737	0.0247502	1.27139e-07	A	G	0.0835	0.0285	15	46916935	0.0431	0.0527	6.83876e-05	27.909
		rs56722281	G	A	-0.0556177	0.0916938	8	28375399	0.0120056	3.61027e-06	G	A	0.0334	0.0856	8	28232916	0.0243	0.169	5.25892e-05	21.4613
		rs58232781	G	A	-0.0376409	0.230708	15	72813391	0.00818275	4.22435e-06	G	A	0.0012	0.1565	15	73105732	0.0181	0.947	5.18513e-05	21.1602
		rs58570686	T	C	-0.0462538	0.201148	9	76752183	0.00861308	7.86575e-08	T	C	0.0023	0.1408	9	79367099	0.0211	0.913	7.06656e-05	28.8387
		rs588660	A	G	0.0361689	0.602821	1	96421048	0.00701636	2.53717e-07	A	G	0.0029	0.5721	1	96886604	0.0134	0.829	6.51148e-05	26.5733
		rs61873510	T	G	0.0418533	0.301262	10	100866753	0.00750204	2.42014e-08	T	G	0.0025	0.3457	10	102626510	0.0148	0.866	7.62656e-05	31.1242
		rs62038957	T	C	0.0630468	0.0659675	15	31170726	0.0136889	4.11074e-06	T	C	0.0042	0.0851	15	31462929	0.0256	0.87	5.19789e-05	21.2123
		rs62256169	A	C	-0.0402397	0.191309	3	77988519	0.00876842	4.45031e-06	A	C	0.011	0.1361	3	78037670	0.0204	0.59	5.16066e-05	21.0603
		rs6532237	A	G	0.0362432	0.282776	4	90734505	0.00759845	1.84395e-06	A	G	0.0104	0.3121	4	91655656	0.0153	0.497	5.57494e-05	22.751
		rs6571558	C	G	0.0428715	0.81222	14	32817130	0.00885919	1.3035e-06	C	G	-0.0047	0.8658	14	33286336	0.02	0.814	5.73833e-05	23.4179
		rs67028245	A	G	-0.0321789	0.525651	3	85345622	0.00691106	3.22181e-06	A	G	-0.0008	0.4127	3	85394772	0.0136	0.953	5.3124e-05	21.6796
		rs67206808	T	A	-0.0302815	0.512021	17	29863078	0.00684971	9.83173e-06	T	A	0.0065	0.5148	17	28190096	0.0134	0.628	4.78906e-05	19.5438
		rs6784997	G	A	-0.0553851	0.0834613	3	100521665	0.0125135	9.59887e-06	G	A	-0.0144	0.0593	3	100240509	0.0284	0.612	4.8003e-05	19.5896
		rs6790914	C	G	-0.0359375	0.723811	3	49168885	0.00764999	2.63081e-06	C	G	0.0046	0.6619	3	49206318	0.014	0.742	5.40769e-05	22.0685
		rs7043234	T	C	-0.0366394	0.481221	9	98824880	0.0068636	9.38642e-08	T	C	-0.0144	0.5079	9	101587162	0.0131	0.272	6.9827e-05	28.4964
		rs7101494	A	T	0.0493992	0.13311	11	16637906	0.0100071	7.95701e-07	A	T	-0.0225	0.1866	11	16659453	0.0167	0.178	5.97116e-05	24.3681
		rs7113478	A	G	0.036161	0.337484	11	46238672	0.00724872	6.08177e-07	A	G	-0.0047	0.3657	11	46260223	0.0136	0.73	6.09808e-05	24.8861
		rs7127456	G	A	0.036258	0.233863	11	45810744	0.00805753	6.79892e-06	G	A	-0.0301	0.1774	11	45832295	0.0171	0.0784	4.96185e-05	20.2489
		rs72719400	G	A	-0.105347	0.0350286	4	135346578	0.0190953	3.45064e-08	G	A	0.0243	0.0342	4	136267733	0.0371	0.512	7.45796e-05	30.4361
		rs72981098	G	A	0.0463536	0.138033	19	5248821	0.00993491	3.07525e-06	G	A	-0.0234	0.0844	19	5248832	0.0255	0.359	5.33429e-05	21.7689
		rs743507	T	C	-0.0441376	0.838494	7	151010400	0.00927573	1.95142e-06	T	C	-0.0171	0.7619	7	150707488	0.0159	0.282	5.54828e-05	22.6422
		rs7564231	G	A	0.0503452	0.880068	2	148211826	0.0107131	2.6094e-06	G	A	-0.0386	0.8633	2	148969395	0.0201	0.0548	5.41157e-05	22.0843
		rs75988403	T	C	-0.0650907	0.0602711	12	116035779	0.0146355	8.6894e-06	T	C	-0.0004	0.0824	12	116473584	0.0249	0.987	4.84689e-05	19.7797
		rs76229479	C	A	-0.0615608	0.0987086	2	102507453	0.0116589	1.29074e-07	C	A	-0.0196	0.1178	2	103123912	0.0204	0.337	6.83164e-05	27.8799
		rs7683676	G	C	-0.0347387	0.690835	4	47332175	0.00742055	2.84898e-06	G	C	-0.0042	0.5878	4	47334192	0.0135	0.756	5.37023e-05	21.9156
		rs76934143	T	A	0.0723855	0.0462815	5	64702110	0.0162654	8.5763e-06	T	A	-0.0284	0.0477	5	63997937	0.0329	0.388	4.85304e-05	19.8048
		rs77267206	T	C	0.122274	0.0146859	7	2610131	0.0276186	9.54531e-06	T	C	0.0356	0.0196	7	2649765	0.0507	0.483	4.80292e-05	19.6003
		rs7797340	A	G	0.0390684	0.327031	7	69971679	0.00729062	8.38127e-08	A	G	0.0205	0.3135	7	69436665	0.014	0.143	7.03644e-05	28.7158
		rs7802341	A	T	-0.0507554	0.781125	7	74908852	0.00844506	1.85439e-09	A	T	-0.0249	0.7748	7	74324953	0.0195	0.202	8.85078e-05	36.1208
		rs7831961	G	C	0.034125	0.682699	8	134494817	0.00738413	3.81171e-06	G	C	-0.0081	0.7023	8	135507060	0.0142	0.568	5.23341e-05	21.3572
		rs79559022	T	G	0.0723692	0.0520518	9	95801817	0.0152013	1.92908e-06	T	G	0.0329	0.06	9	98564099	0.0285	0.248	5.55371e-05	22.6644
		rs79639141	A	G	-0.0780069	0.0424143	21	14629060	0.0173299	6.75445e-06	A	G	-0.0289	0.0368	21	16001381	0.0362	0.425	4.96493e-05	20.2615
		rs79677549	A	G	0.0565551	0.10838	11	27357056	0.0109214	2.23821e-07	A	G	-0.0217	0.0704	11	27378603	0.0257	0.398	6.57082e-05	26.8154
		rs8020365	A	T	0.0408478	0.241291	14	79470873	0.00796103	2.88264e-07	A	T	-0.0327	0.2257	14	79937216	0.0156	0.0361	6.45107e-05	26.3267
		rs809034	C	T	0.0360888	0.6004	22	46768968	0.00702249	2.76166e-07	C	T	0.0046	0.6524	22	47164865	0.0141	0.744	6.47136e-05	26.4095
		rs834774	G	T	0.048374	0.125531	7	136165924	0.0102457	2.34256e-06	G	T	-0.0377	0.1916	7	135850672	0.017	0.0266	5.46233e-05	22.2915
		rs910162	T	A	0.0331425	0.525398	6	39065651	0.00686487	1.38023e-06	T	A	-0.0168	0.5531	6	39033427	0.0132	0.203	5.71139e-05	23.3079
		rs937482	G	A	-0.038256	0.507941	9	125354538	0.00685192	2.36059e-08	G	A	-0.0085	0.4877	9	128116817	0.013	0.513	7.6384e-05	31.1726
		rs9551988	T	C	0.0649786	0.0768218	13	19719577	0.0127113	3.18999e-07	T	C	-0.0581	0.136	13	20293717	0.0192	0.00248	6.40316e-05	26.1312
		rs9574228	A	G	-0.0478943	0.142909	13	78396494	0.00995135	1.48796e-06	A	G	-0.0039	0.1952	13	78970629	0.0171	0.82	5.67597e-05	23.1634
		rs9693229	G	A	0.0405484	0.188935	8	75798877	0.00869944	3.14623e-06	G	A	-0.0043	0.2081	8	76711112	0.0165	0.794	5.32357e-05	21.7251
		rs970976	T	C	0.0386394	0.255913	12	60197378	0.00784263	8.3568e-07	T	C	-0.0028	0.2448	12	60591159	0.0157	0.858	5.94802e-05	24.2737
		rs9897957	G	T	-0.0388178	0.474608	17	47631983	0.0068641	1.55679e-08	G	T	-0.0013	0.4727	17	45709349	0.0152	0.932	7.83649e-05	31.981
	beta-nerve growth factor levels	rs10082688	T	C	0.0329525	0.468469	11	13245404	0.00689021	1.73121e-06	T	C	0.0019	0.5205	11	13266951	0.012	0.874	5.60465e-05	22.8723
		rs1032235	C	T	0.0480991	0.156818	11	103896243	0.00937496	2.88828e-07	C	T	0.0025	0.1743	11	103766971	0.0156	0.873	6.45012e-05	26.3229
		rs1035856	A	G	-0.0945396	0.0301939	5	78620525	0.0207806	5.37948e-06	A	G	0.0315	0.0371	5	77916348	0.0322	0.328	5.07166e-05	20.6971
		rs10423928	A	T	-0.0484905	0.258604	19	45679046	0.00787686	7.45727e-10	A	T	0.001	0.2065	19	46182304	0.0137	0.942	9.28598e-05	37.897
		rs10477554	A	C	-0.0351987	0.283716	5	116390094	0.00766517	4.38945e-06	A	C	-0.0055	0.3122	5	115725791	0.0128	0.667	5.16712e-05	21.0866
		rs10481450	A	T	0.0388437	0.310825	8	9940736	0.00740208	1.54025e-07	A	T	0.0275	0.2873	8	9798246	0.013	0.0344	6.74785e-05	27.5379
		rs10507084	T	C	0.050859	0.179896	12	97359374	0.00890103	1.10461e-08	T	C	-0.0344	0.0862	12	97753152	0.0251	0.171	7.99984e-05	32.6477
		rs10624826	GTACT	G	0.0408636	0.799243	16	20238073	0.00861126	2.08133e-06	GTACT	G	-0.0441	0.8643	16	20249395	0.0195	0.0237	5.51794e-05	22.5184
		rs10761248	C	A	-0.0390254	0.556027	9	93645235	0.00689837	1.53872e-08	C	A	0.0103	0.5775	9	96407517	0.0112	0.358	7.84203e-05	32.0037
		rs11126666	A	G	0.0370813	0.360819	2	26705943	0.00713273	2.00623e-07	A	G	-0.0036	0.2822	2	26928811	0.0123	0.77	6.62263e-05	27.0269
		rs111482327	AAAAACAAAACAAAACAAAAC	A	-0.152925	0.0140928	6	27217046	0.0312401	9.82245e-07	T	TTTTTGTTTTG	-0.0115	0.9657	6	27184825	0.0358	0.748	5.87175e-05	23.9624
		rs11263568	T	C	-0.101566	0.0262704	11	69780875	0.0219408	3.67299e-06	T	C	0.0228	0.0306	11	69595643	0.0391	0.56	5.25086e-05	21.4284
		rs113550094	C	A	-0.148469	0.0120155	15	83579456	0.0326578	5.46198e-06	C	A	-0.0214	0.0165	15	84248208	0.051	0.675	5.0645e-05	20.6679
		rs114106239	T	C	-0.0992155	0.0371712	3	132779050	0.0187088	1.13826e-07	T	C	-0.0368	0.0178	3	132497894	0.0495	0.457	6.89126e-05	28.1232
		rs114812454	A	G	0.127021	0.0172632	2	47655073	0.0256404	7.27227e-07	A	G	-0.0117	0.0185	2	47882212	0.0452	0.796	6.01363e-05	24.5414
		rs115230764	G	C	-0.120913	0.0187623	1	246790690	0.0267356	6.11026e-06	G	C	0.0195	0.0302	1	246953992	0.0457	0.67	5.01194e-05	20.4533
		rs11642015	T	C	0.0740924	0.418394	16	53768582	0.00691646	8.89406e-27	T	C	0.0287	0.4213	16	53802494	0.0112	0.0104	0.000281137	114.757
		rs116468566	T	C	0.0475202	0.130303	3	160060804	0.0101647	2.93907e-06	T	C	-0.0077	0.1502	3	159778591	0.017	0.651	5.35556e-05	21.8557
		rs11678022	T	A	0.041086	0.630419	2	136051463	0.00715242	9.22741e-09	T	A	0.0199	0.6877	2	136809033	0.0147	0.176	8.08551e-05	32.9974
		rs117147102	A	G	0.112906	0.0216542	10	126198215	0.0230037	9.1939e-07	A	G	0.0145	0.0305	10	127886784	0.0412	0.725	5.90302e-05	24.09
		rs117394950	G	A	-0.0921552	0.0368469	7	13588067	0.0187386	8.74561e-07	G	A	-0.0107	0.0265	7	13627692	0.0537	0.842	5.92653e-05	24.186
		rs117528263	A	G	0.504726	0.000868931	8	58479832	0.109309	3.88526e-06	A	G	-0.0358	0.0183	8	59392391	0.0503	0.477	5.22442e-05	21.3205
		rs117741183	A	G	-0.0904388	0.0564737	3	169937236	0.0151715	2.50553e-09	A	G	-0.0005	0.0245	3	169655024	0.0381	0.99	8.70715e-05	35.5345
		rs117998725	G	A	0.145931	0.0125943	13	106776682	0.0304338	1.62637e-06	G	A	-0.0164	0.0357	13	107429030	0.0376	0.663	5.63403e-05	22.9922
		rs118009414	C	T	0.116795	0.0195239	7	15140191	0.0243561	1.62416e-06	C	T	0.0026	0.0507	7	15179816	0.0283	0.927	5.63468e-05	22.9949
		rs1182871	A	G	0.0330072	0.404482	1	208760287	0.0070225	2.5989e-06	A	G	-0.0192	0.4816	1	208933632	0.0122	0.116	5.41342e-05	22.0918
		rs12277922	T	C	0.035134	0.420239	11	113046656	0.00697266	4.68393e-07	T	C	0.0043	0.2488	11	112917378	0.0138	0.755	6.22146e-05	25.3896
		rs12493320	G	C	-0.0601587	0.0856913	3	100031378	0.0123855	1.19072e-06	G	C	-0.0105	0.0662	3	99750222	0.0229	0.647	5.78104e-05	23.5922
		rs1260658	G	A	-0.0345018	0.313576	6	109099022	0.00741698	3.2917e-06	G	A	0.0208	0.3555	6	109420225	0.0122	0.0882	5.30234e-05	21.6385
		rs127382	C	T	0.0360542	0.707131	1	88323265	0.00754937	1.79007e-06	C	T	-0.0313	0.7312	1	88788948	0.0134	0.0195	5.58891e-05	22.8081
		rs12924412	C	T	0.051302	0.14218	16	66275064	0.00972549	1.32755e-07	C	T	0.0161	0.1034	16	66308967	0.0203	0.428	6.81832e-05	27.8255
		rs13031242	C	T	-0.0343819	0.286248	2	62276468	0.00767755	7.52593e-06	C	T	-0.0043	0.3107	2	62503603	0.0132	0.745	4.91422e-05	20.0545
		rs13161129	A	G	0.0475247	0.115331	5	133494602	0.0107035	8.99187e-06	A	G	0.0106	0.1399	5	132830294	0.0164	0.518	4.83089e-05	19.7145
		rs13381096	A	C	0.0311568	0.408748	18	53423032	0.00697929	8.0373e-06	A	C	0.0066	0.4307	18	50949402	0.0118	0.576	4.88341e-05	19.9288
		rs1359200	G	A	-0.030502	0.479624	13	93373114	0.00687642	9.17551e-06	G	A	-0.0073	0.5522	13	94025367	0.0112	0.515	4.82139e-05	19.6757
		rs138224274	A	T	-0.0733389	0.0518399	10	18042250	0.015937	4.18861e-06	A	T	-0.0146	0.0219	10	18331179	0.0445	0.743	5.18913e-05	21.1765
		rs138560910	T	C	0.13378	0.0131229	5	163166473	0.0293043	4.98976e-06	T	C	-0.0229	0.0395	5	162593479	0.0305	0.453	5.10691e-05	20.841
		rs139475	T	C	-0.0411392	0.388556	22	41227992	0.00706108	5.67074e-09	T	C	-0.0063	0.381	22	41623996	0.0121	0.603	8.31753e-05	33.9443
		rs139879148	C	G	0.31352	0.0023272	4	22279893	0.0672332	3.11372e-06	C	G	0.0302	0.0068	4	22281516	0.0878	0.731	5.32845e-05	21.7451
		rs140674515	G	A	0.087914	0.031698	4	82646583	0.0192459	4.92561e-06	G	A	0.036	0.0248	4	83567736	0.0471	0.445	5.11303e-05	20.8659
		rs140929616	C	T	0.102435	0.0228951	1	44078592	0.0224581	5.08675e-06	C	T	-0.04	0.021	1	44544264	0.0477	0.402	5.09788e-05	20.8041
		rs141609414	C	T	0.245367	0.00374087	6	67709510	0.0538264	5.15229e-06	C	T	-0.0395	0.0187	6	68419403	0.0509	0.438	5.09191e-05	20.7797
		rs145400253	T	C	-0.171603	0.00984793	6	28184168	0.0362832	2.25025e-06	T	C	0.0692	0.0207	6	28151946	0.0649	0.286	5.4812e-05	22.3685
		rs146986812	A	C	-0.0984323	0.0277237	10	102482488	0.0213846	4.16543e-06	A	C	0.2344	0.0052	10	104242245	0.1405	0.0953	5.19172e-05	21.1871
		rs148891226	T	C	0.169083	0.00834761	1	188723639	0.0368191	4.385e-06	T	C	-0.0104	0.0146	1	188692770	0.0592	0.861	5.16764e-05	21.0888
		rs150528421	G	A	0.0837379	0.034292	14	36575746	0.0185409	6.28999e-06	G	A	-0.0144	0.0234	14	37044951	0.0491	0.769	4.99829e-05	20.3977
		rs1508351	A	G	-0.0346426	0.628053	6	86637069	0.00708295	1.00337e-06	A	G	0.0149	0.5805	6	87346787	0.0118	0.207	5.86176e-05	23.9216
		rs16837408	T	C	-0.0384147	0.228766	1	156455256	0.00823162	3.06041e-06	T	C	0.0137	0.1515	1	156425048	0.0155	0.377	5.33657e-05	21.7782
		rs17045199	A	G	-0.0331461	0.393726	2	53766350	0.00703478	2.45601e-06	A	G	-0.0236	0.3584	2	53993487	0.0115	0.0402	5.44003e-05	22.2004
		rs17202840	T	C	-0.0475137	0.167556	20	52325657	0.00923841	2.70309e-07	T	C	-0.0152	0.1845	20	50942196	0.0143	0.288	6.48151e-05	26.4509
		rs17438786	C	G	0.0883111	0.0379626	1	6519461	0.0177037	6.09144e-07	C	G	-0.0349	0.0312	1	6579521	0.0348	0.316	6.09729e-05	24.8829
		rs17452755	G	A	0.0521628	0.0925142	2	115197587	0.0117484	8.99622e-06	G	A	-0.013	0.0725	2	115955163	0.0215	0.545	4.83064e-05	19.7134
		rs17616971	A	G	0.0340904	0.56488	15	35968037	0.00692174	8.43063e-07	A	G	-0.0313	0.5306	15	36260238	0.0111	0.00481	5.94386e-05	24.2567
		rs1861881	T	G	0.033029	0.317509	9	116549977	0.0073421	6.84101e-06	T	G	0.0145	0.3162	9	119312256	0.0119	0.223	4.95895e-05	20.2371
		rs1885767	G	A	-0.0396716	0.593687	13	53167993	0.00696819	1.24652e-08	G	A	0.0199	0.6095	13	53742128	0.0114	0.0809	7.9423e-05	32.4129
		rs191768335	T	C	-0.635207	0.0010051	18	69101700	0.131766	1.43047e-06	T	C	-0.0457	0.0066	18	66768937	0.1233	0.711	5.69456e-05	23.2392
		rs200370809	G	C	-0.0393934	0.497716	11	28374447	0.00687288	9.94191e-09	G	C	-0.0206	0.4779	11	28395994	0.0132	0.119	8.04999e-05	32.8524
		rs201650130	T	C	0.0541264	0.135309	14	83640316	0.00993517	5.09519e-08	T	C	-0.0514	0.1471	14	84106660	0.0172	0.0028	7.27273e-05	29.6801
		rs2181938	T	C	-0.0411732	0.790684	6	23715925	0.00839612	9.39832e-07	T	C	0.003	0.7273	6	23716153	0.0125	0.81	5.89261e-05	24.0475
		rs228152	C	T	0.0504104	0.159841	6	55784961	0.00935653	7.13559e-08	C	T	0.001	0.1146	6	55649759	0.0198	0.96	7.1128e-05	29.0274
		rs2469875	G	A	0.0308926	0.466734	18	40647134	0.00687191	6.94113e-06	G	A	-0.0154	0.4893	18	38227098	0.011	0.162	4.95215e-05	20.2093
		rs28555597	T	G	0.0451395	0.131541	15	51712363	0.0101219	8.21183e-06	T	G	-0.0152	0.2056	15	52004560	0.0146	0.298	4.87337e-05	19.8878
		rs2950387	C	T	0.034164	0.317442	12	56627222	0.00737528	3.61751e-06	C	T	0.0185	0.346	12	57021006	0.0117	0.114	5.25798e-05	21.4575
		rs35210342	C	T	-0.0368171	0.241965	15	29174613	0.00804358	4.71216e-06	C	T	-0.0044	0.2513	15	29466816	0.014	0.753	5.1338e-05	20.9507
		rs35601001	T	C	-0.0652134	0.0872363	19	31841826	0.0122999	1.14572e-07	T	C	-0.0085	0.1328	19	32332732	0.0164	0.604	6.88814e-05	28.1105
		rs35758	T	C	-0.0365729	0.70331	12	102560406	0.00748745	1.03657e-06	T	C	-0.0009	0.8063	12	102954184	0.0141	0.949	5.84637e-05	23.8588
		rs35767067	A	G	0.0381012	0.204309	3	114838145	0.00847131	6.86989e-06	A	G	0.005	0.1243	3	114556992	0.017	0.769	4.95696e-05	20.229
		rs3733344	G	T	-0.0318033	0.477491	4	957252	0.00688727	3.88025e-06	G	T	0.0201	0.4583	4	951040	0.0122	0.0994	5.22503e-05	21.323
		rs3752904	T	C	-0.0356613	0.497084	3	184278280	0.00685172	1.94281e-07	T	C	0.0165	0.4911	3	183996068	0.0111	0.137	6.63785e-05	27.089
		rs3806927	C	G	-0.0330042	0.38661	5	171418988	0.00707893	3.12673e-06	C	G	0.0119	0.4013	5	170845992	0.0121	0.325	5.32649e-05	21.7371
		rs3845359	T	C	-0.0322589	0.559595	1	75032655	0.00691065	3.04145e-06	T	C	-0.0061	0.5525	1	75498339	0.0111	0.583	5.33948e-05	21.7901
		rs4402281	A	C	-0.031543	0.586756	11	28945784	0.00695973	5.8366e-06	A	C	-0.0017	0.5428	11	28967331	0.011	0.877	5.03339e-05	20.5409
		rs4466143	T	A	-0.0465504	0.879611	5	156082936	0.0104812	8.94046e-06	T	A	-0.0292	0.8746	5	155509946	0.0195	0.134	4.83354e-05	19.7253
		rs45551238	T	C	-0.107579	0.0492472	20	59032308	0.0163886	5.22878e-11	T	C	-0.0912	0.0341	20	57607363	0.0551	0.0979	0.000105581	43.0893
		rs4646609	A	G	0.0328021	0.531459	15	57982791	0.00687205	1.81263e-06	A	G	-0.0043	0.5199	15	58274989	0.011	0.696	5.583e-05	22.7839
		rs4655128	C	T	0.0503759	0.827136	1	22843010	0.00916462	3.86776e-08	C	T	-0.0293	0.7859	1	23169503	0.0146	0.0448	7.40365e-05	30.2144
		rs4736129	T	C	0.0324008	0.544872	8	140008415	0.00690219	2.67547e-06	T	C	-0.005	0.5944	8	141018512	0.0114	0.661	5.39977e-05	22.0361
		rs4785466	G	C	-0.03829	0.79159	16	50892068	0.00838723	4.98839e-06	G	C	-0.0207	0.7421	16	50925979	0.0127	0.103	5.10708e-05	20.8416
		rs4805417	G	A	-0.0397921	0.807074	19	29481634	0.00865903	4.31827e-06	G	A	0.0143	0.7939	19	29972541	0.0146	0.327	5.1748e-05	21.118
		rs4900714	G	T	-0.0317559	0.58656	14	46833016	0.00695526	4.97726e-06	G	T	0.0125	0.4989	14	47302219	0.0111	0.26	5.10812e-05	20.8459
		rs4925351	G	C	0.0401759	0.185601	20	62184140	0.00889561	6.29071e-06	G	C	-0.0292	0.1443	20	60759196	0.0185	0.114	4.99826e-05	20.3975
		rs4970831	T	C	0.0365817	0.23458	1	109226443	0.00805393	5.56981e-06	T	C	0.0031	0.2104	1	109769065	0.0145	0.831	5.05535e-05	20.6305
		rs56137106	A	G	-0.130753	0.0212482	15	46624737	0.0247502	1.27139e-07	A	G	-0.0496	0.0279	15	46916935	0.0367	0.177	6.83876e-05	27.909
		rs56722281	G	A	-0.0556177	0.0916938	8	28375399	0.0120056	3.61027e-06	G	A	0.0026	0.0877	8	28232916	0.0201	0.897	5.25892e-05	21.4613
		rs58232781	G	A	-0.0376409	0.230708	15	72813391	0.00818275	4.22435e-06	G	A	-0.0124	0.1653	15	73105732	0.015	0.408	5.18513e-05	21.1602
		rs58570686	T	C	-0.0462538	0.201148	9	76752183	0.00861308	7.86575e-08	T	C	0.0051	0.1381	9	79367099	0.0201	0.8	7.06656e-05	28.8387
		rs588660	A	G	0.0361689	0.602821	1	96421048	0.00701636	2.53717e-07	A	G	0.0035	0.5748	1	96886604	0.0118	0.767	6.51148e-05	26.5733
		rs61873510	T	G	0.0418533	0.301262	10	100866753	0.00750204	2.42014e-08	T	G	0.0075	0.3447	10	102626510	0.0129	0.561	7.62656e-05	31.1242
		rs62038957	T	C	0.0630468	0.0659675	15	31170726	0.0136889	4.11074e-06	T	C	0.0155	0.0839	15	31462929	0.0226	0.493	5.19789e-05	21.2123
		rs62256169	A	C	-0.0402397	0.191309	3	77988519	0.00876842	4.45031e-06	A	C	0.0223	0.1404	3	78037670	0.0176	0.205	5.16066e-05	21.0603
		rs6532237	A	G	0.0362432	0.282776	4	90734505	0.00759845	1.84395e-06	A	G	0.0066	0.3119	4	91655656	0.0127	0.603	5.57494e-05	22.751
		rs6571558	C	G	0.0428715	0.81222	14	32817130	0.00885919	1.3035e-06	C	G	-0.0193	0.8648	14	33286336	0.0174	0.267	5.73833e-05	23.4179
		rs67028245	A	G	-0.0321789	0.525651	3	85345622	0.00691106	3.22181e-06	A	G	-0.0077	0.4101	3	85394772	0.0121	0.525	5.3124e-05	21.6796
		rs67206808	T	A	-0.0302815	0.512021	17	29863078	0.00684971	9.83173e-06	T	A	-0.0115	0.5121	17	28190096	0.0118	0.33	4.78906e-05	19.5438
		rs6784997	G	A	-0.0553851	0.0834613	3	100521665	0.0125135	9.59887e-06	G	A	0.0225	0.0606	3	100240509	0.0236	0.34	4.8003e-05	19.5896
		rs6790914	C	G	-0.0359375	0.723811	3	49168885	0.00764999	2.63081e-06	C	G	0.0115	0.6681	3	49206318	0.0118	0.33	5.40769e-05	22.0685
		rs7043234	T	C	-0.0366394	0.481221	9	98824880	0.0068636	9.38642e-08	T	C	-0.006	0.5001	9	101587162	0.0112	0.592	6.9827e-05	28.4964
		rs7101494	A	T	0.0493992	0.13311	11	16637906	0.0100071	7.95701e-07	A	T	-0.008	0.1967	11	16659453	0.014	0.568	5.97116e-05	24.3681
		rs7113478	A	G	0.036161	0.337484	11	46238672	0.00724872	6.08177e-07	A	G	0.0169	0.3649	11	46260223	0.0115	0.142	6.09808e-05	24.8861
		rs7127456	G	A	0.036258	0.233863	11	45810744	0.00805753	6.79892e-06	G	A	-0.0085	0.1748	11	45832295	0.0146	0.56	4.96185e-05	20.2489
		rs72719400	G	A	-0.105347	0.0350286	4	135346578	0.0190953	3.45064e-08	G	A	0.008	0.0319	4	136267733	0.0329	0.808	7.45796e-05	30.4361
		rs72981098	G	A	0.0463536	0.138033	19	5248821	0.00993491	3.07525e-06	G	A	-0.0403	0.0863	19	5248832	0.0221	0.0682	5.33429e-05	21.7689
		rs743507	T	C	-0.0441376	0.838494	7	151010400	0.00927573	1.95142e-06	T	C	-0.0239	0.7634	7	150707488	0.0133	0.0723	5.54828e-05	22.6422
		rs7564231	G	A	0.0503452	0.880068	2	148211826	0.0107131	2.6094e-06	G	A	0.0046	0.8614	2	148969395	0.0174	0.791	5.41157e-05	22.0843
		rs75988403	T	C	-0.0650907	0.0602711	12	116035779	0.0146355	8.6894e-06	T	C	-0.0201	0.0794	12	116473584	0.0213	0.345	4.84689e-05	19.7797
		rs76229479	C	A	-0.0615608	0.0987086	2	102507453	0.0116589	1.29074e-07	C	A	0.0134	0.1155	2	103123912	0.0174	0.441	6.83164e-05	27.8799
		rs7683676	G	C	-0.0347387	0.690835	4	47332175	0.00742055	2.84898e-06	G	C	0.0164	0.5828	4	47334192	0.0119	0.168	5.37023e-05	21.9156
		rs76934143	T	A	0.0723855	0.0462815	5	64702110	0.0162654	8.5763e-06	T	A	-0.0212	0.0458	5	63997937	0.0283	0.454	4.85304e-05	19.8048
		rs77267206	T	C	0.122274	0.0146859	7	2610131	0.0276186	9.54531e-06	T	C	0.002	0.0192	7	2649765	0.0424	0.962	4.80292e-05	19.6003
		rs7797340	A	G	0.0390684	0.327031	7	69971679	0.00729062	8.38127e-08	A	G	-0.006	0.3135	7	69436665	0.0119	0.614	7.03644e-05	28.7158
		rs7802341	A	T	-0.0507554	0.781125	7	74908852	0.00844506	1.85439e-09	A	T	-0.0165	0.7666	7	74324953	0.0169	0.329	8.85078e-05	36.1208
		rs7831961	G	C	0.034125	0.682699	8	134494817	0.00738413	3.81171e-06	G	C	-0.0149	0.7058	8	135507060	0.0121	0.218	5.23341e-05	21.3572
		rs79559022	T	G	0.0723692	0.0520518	9	95801817	0.0152013	1.92908e-06	T	G	0.0445	0.0564	9	98564099	0.0251	0.0762	5.55371e-05	22.6644
		rs79639141	A	G	-0.0780069	0.0424143	21	14629060	0.0173299	6.75445e-06	A	G	-0.0161	0.0349	21	16001381	0.0316	0.61	4.96493e-05	20.2615
		rs79677549	A	G	0.0565551	0.10838	11	27357056	0.0109214	2.23821e-07	A	G	-0.0355	0.0674	11	27378603	0.0224	0.113	6.57082e-05	26.8154
		rs8020365	A	T	0.0408478	0.241291	14	79470873	0.00796103	2.88264e-07	A	T	0.0067	0.2214	14	79937216	0.0133	0.614	6.45107e-05	26.3267
		rs809034	C	T	0.0360888	0.6004	22	46768968	0.00702249	2.76166e-07	C	T	0.0115	0.6536	22	47164865	0.0125	0.358	6.47136e-05	26.4095
		rs834774	G	T	0.048374	0.125531	7	136165924	0.0102457	2.34256e-06	G	T	-0.0137	0.1877	7	135850672	0.0144	0.341	5.46233e-05	22.2915
		rs910162	T	A	0.0331425	0.525398	6	39065651	0.00686487	1.38023e-06	T	A	-0.0064	0.5517	6	39033427	0.0112	0.568	5.71139e-05	23.3079
		rs937482	G	A	-0.038256	0.507941	9	125354538	0.00685192	2.36059e-08	G	A	0.0195	0.4846	9	128116817	0.0111	0.079	7.6384e-05	31.1726
		rs9551988	T	C	0.0649786	0.0768218	13	19719577	0.0127113	3.18999e-07	T	C	0.0081	0.1321	13	20293717	0.0166	0.626	6.40316e-05	26.1312
		rs9574228	A	G	-0.0478943	0.142909	13	78396494	0.00995135	1.48796e-06	A	G	0.0151	0.1973	13	78970629	0.0151	0.317	5.67597e-05	23.1634
		rs9693229	G	A	0.0405484	0.188935	8	75798877	0.00869944	3.14623e-06	G	A	0.0163	0.2087	8	76711112	0.0145	0.261	5.32357e-05	21.7251
		rs970976	T	C	0.0386394	0.255913	12	60197378	0.00784263	8.3568e-07	T	C	0.004	0.2384	12	60591159	0.0139	0.774	5.94802e-05	24.2737
		rs9897957	G	T	-0.0388178	0.474608	17	47631983	0.0068641	1.55679e-08	G	T	0.0164	0.4706	17	45709349	0.0129	0.204	7.83649e-05	31.981
	Caspase 8 levels	rs10082688	T	C	0.0329525	0.468469	11	13245404	0.00689021	1.73121e-06	T	C	0.0006	0.5203	11	13266951	0.012	0.96	5.60465e-05	22.8723
		rs1032235	C	T	0.0480991	0.156818	11	103896243	0.00937496	2.88828e-07	C	T	-0.0232	0.1743	11	103766971	0.0156	0.137	6.45012e-05	26.3229
		rs1035856	A	G	-0.0945396	0.0301939	5	78620525	0.0207806	5.37948e-06	A	G	-0.0298	0.038	5	77916348	0.034	0.381	5.07166e-05	20.6971
		rs10423928	A	T	-0.0484905	0.258604	19	45679046	0.00787686	7.45727e-10	A	T	-0.0052	0.2063	19	46182304	0.0145	0.72	9.28598e-05	37.897
		rs10477554	A	C	-0.0351987	0.283716	5	116390094	0.00766517	4.38945e-06	A	C	0.0115	0.3118	5	115725791	0.0128	0.369	5.16712e-05	21.0866
		rs10481450	A	T	0.0388437	0.310825	8	9940736	0.00740208	1.54025e-07	A	T	0.0272	0.2872	8	9798246	0.0131	0.0379	6.74785e-05	27.5379
		rs10507084	T	C	0.050859	0.179896	12	97359374	0.00890103	1.10461e-08	T	C	0.0306	0.0865	12	97753152	0.0251	0.223	7.99984e-05	32.6477
		rs10624826	GTACT	G	0.0408636	0.799243	16	20238073	0.00861126	2.08133e-06	GTACT	G	-0.0232	0.8644	16	20249395	0.0196	0.237	5.51794e-05	22.5184
		rs10761248	C	A	-0.0390254	0.556027	9	93645235	0.00689837	1.53872e-08	C	A	0.0135	0.5796	9	96407517	0.0118	0.253	7.84203e-05	32.0037
		rs11126666	A	G	0.0370813	0.360819	2	26705943	0.00713273	2.00623e-07	A	G	0.0155	0.2809	2	26928811	0.013	0.233	6.62263e-05	27.0269
		rs111482327	AAAAACAAAACAAAACAAAAC	A	-0.152925	0.0140928	6	27217046	0.0312401	9.82245e-07	T	TTTTTGTTTTG	0.0641	0.9653	6	27184825	0.0386	0.0968	5.87175e-05	23.9624
		rs11263568	T	C	-0.101566	0.0262704	11	69780875	0.0219408	3.67299e-06	T	C	-0.0126	0.0292	11	69595643	0.0431	0.77	5.25086e-05	21.4284
		rs113550094	C	A	-0.148469	0.0120155	15	83579456	0.0326578	5.46198e-06	C	A	-0.0071	0.0165	15	84248208	0.0512	0.89	5.0645e-05	20.6679
		rs114106239	T	C	-0.0992155	0.0371712	3	132779050	0.0187088	1.13826e-07	T	C	-0.0089	0.0178	3	132497894	0.0495	0.857	6.89126e-05	28.1232
		rs114812454	A	G	0.127021	0.0172632	2	47655073	0.0256404	7.27227e-07	A	G	-0.0451	0.0164	2	47882212	0.0501	0.368	6.01363e-05	24.5414
		rs115230764	G	C	-0.120913	0.0187623	1	246790690	0.0267356	6.11026e-06	G	C	-0.0596	0.0301	1	246953992	0.0454	0.189	5.01194e-05	20.4533
		rs11642015	T	C	0.0740924	0.418394	16	53768582	0.00691646	8.89406e-27	T	C	0.0066	0.422	16	53802494	0.0118	0.576	0.000281137	114.757
		rs116468566	T	C	0.0475202	0.130303	3	160060804	0.0101647	2.93907e-06	T	C	-0.0059	0.1502	3	159778591	0.0171	0.73	5.35556e-05	21.8557
		rs11678022	T	A	0.041086	0.630419	2	136051463	0.00715242	9.22741e-09	T	A	0.011	0.6878	2	136809033	0.0159	0.489	8.08551e-05	32.9974
		rs117147102	A	G	0.112906	0.0216542	10	126198215	0.0230037	9.1939e-07	A	G	0.0178	0.0306	10	127886784	0.0415	0.668	5.90302e-05	24.09
		rs117394950	G	A	-0.0921552	0.0368469	7	13588067	0.0187386	8.74561e-07	G	A	-0.0404	0.0267	7	13627692	0.0533	0.448	5.92653e-05	24.186
		rs117528263	A	G	0.504726	0.000868931	8	58479832	0.109309	3.88526e-06	A	G	0.1092	0.0183	8	59392391	0.0506	0.0309	5.22442e-05	21.3205
		rs117741183	A	G	-0.0904388	0.0564737	3	169937236	0.0151715	2.50553e-09	A	G	0.0638	0.025	3	169655024	0.0395	0.106	8.70715e-05	35.5345
		rs117998725	G	A	0.145931	0.0125943	13	106776682	0.0304338	1.62637e-06	G	A	-0.0066	0.0356	13	107429030	0.0379	0.862	5.63403e-05	22.9922
		rs118009414	C	T	0.116795	0.0195239	7	15140191	0.0243561	1.62416e-06	C	T	0.0095	0.0524	7	15179816	0.0291	0.744	5.63468e-05	22.9949
		rs1182871	A	G	0.0330072	0.404482	1	208760287	0.0070225	2.5989e-06	A	G	-0.0169	0.4816	1	208933632	0.0122	0.166	5.41342e-05	22.0918
		rs12277922	T	C	0.035134	0.420239	11	113046656	0.00697266	4.68393e-07	T	C	0.01	0.2494	11	112917378	0.0139	0.472	6.22146e-05	25.3896
		rs12493320	G	C	-0.0601587	0.0856913	3	100031378	0.0123855	1.19072e-06	G	C	-0.0212	0.066	3	99750222	0.0242	0.381	5.78104e-05	23.5922
		rs1260658	G	A	-0.0345018	0.313576	6	109099022	0.00741698	3.2917e-06	G	A	-0.0083	0.3559	6	109420225	0.0123	0.5	5.30234e-05	21.6385
		rs127382	C	T	0.0360542	0.707131	1	88323265	0.00754937	1.79007e-06	C	T	-0.0105	0.731	1	88788948	0.0134	0.433	5.58891e-05	22.8081
		rs12924412	C	T	0.051302	0.14218	16	66275064	0.00972549	1.32755e-07	C	T	0.0619	0.1038	16	66308967	0.0204	0.00241	6.81832e-05	27.8255
		rs13031242	C	T	-0.0343819	0.286248	2	62276468	0.00767755	7.52593e-06	C	T	-0.0052	0.3106	2	62503603	0.0133	0.696	4.91422e-05	20.0545
		rs13161129	A	G	0.0475247	0.115331	5	133494602	0.0107035	8.99187e-06	A	G	0.0228	0.1404	5	132830294	0.0173	0.188	4.83089e-05	19.7145
		rs13381096	A	C	0.0311568	0.408748	18	53423032	0.00697929	8.0373e-06	A	C	0.0046	0.4309	18	50949402	0.0119	0.699	4.88341e-05	19.9288
		rs1359200	G	A	-0.030502	0.479624	13	93373114	0.00687642	9.17551e-06	G	A	0.0011	0.5521	13	94025367	0.0118	0.926	4.82139e-05	19.6757
		rs138224274	A	T	-0.0733389	0.0518399	10	18042250	0.015937	4.18861e-06	A	T	-0.0379	0.0221	10	18331179	0.0446	0.395	5.18913e-05	21.1765
		rs138560910	T	C	0.13378	0.0131229	5	163166473	0.0293043	4.98976e-06	T	C	0.0063	0.0404	5	162593479	0.032	0.844	5.10691e-05	20.841
		rs139475	T	C	-0.0411392	0.388556	22	41227992	0.00706108	5.67074e-09	T	C	-0.021	0.3807	22	41623996	0.0121	0.0826	8.31753e-05	33.9443
		rs139879148	C	G	0.31352	0.0023272	4	22279893	0.0672332	3.11372e-06	C	G	-0.1283	0.0068	4	22281516	0.0876	0.143	5.32845e-05	21.7451
		rs140674515	G	A	0.087914	0.031698	4	82646583	0.0192459	4.92561e-06	G	A	0.0274	0.0251	4	83567736	0.0473	0.562	5.11303e-05	20.8659
		rs140929616	C	T	0.102435	0.0228951	1	44078592	0.0224581	5.08675e-06	C	T	0.002	0.021	1	44544264	0.0483	0.967	5.09788e-05	20.8041
		rs141609414	C	T	0.245367	0.00374087	6	67709510	0.0538264	5.15229e-06	C	T	0.0327	0.0187	6	68419403	0.051	0.521	5.09191e-05	20.7797
		rs145400253	T	C	-0.171603	0.00984793	6	28184168	0.0362832	2.25025e-06	T	C	0.0555	0.0208	6	28151946	0.0648	0.392	5.4812e-05	22.3685
		rs146986812	A	C	-0.0984323	0.0277237	10	102482488	0.0213846	4.16543e-06	A	C	0.2227	0.0052	10	104242245	0.1403	0.112	5.19172e-05	21.1871
		rs148891226	T	C	0.169083	0.00834761	1	188723639	0.0368191	4.385e-06	T	C	-0.0345	0.0146	1	188692770	0.0598	0.564	5.16764e-05	21.0888
		rs150528421	G	A	0.0837379	0.034292	14	36575746	0.0185409	6.28999e-06	G	A	-0.0116	0.0235	14	37044951	0.0491	0.813	4.99829e-05	20.3977
		rs1508351	A	G	-0.0346426	0.628053	6	86637069	0.00708295	1.00337e-06	A	G	-0.0083	0.581	6	87346787	0.0118	0.482	5.86176e-05	23.9216
		rs16837408	T	C	-0.0384147	0.228766	1	156455256	0.00823162	3.06041e-06	T	C	0.0213	0.1538	1	156425048	0.0163	0.191	5.33657e-05	21.7782
		rs17045199	A	G	-0.0331461	0.393726	2	53766350	0.00703478	2.45601e-06	A	G	0.0149	0.356	2	53993487	0.0122	0.222	5.44003e-05	22.2004
		rs17202840	T	C	-0.0475137	0.167556	20	52325657	0.00923841	2.70309e-07	T	C	-0.0253	0.187	20	50942196	0.015	0.0917	6.48151e-05	26.4509
		rs17438786	C	G	0.0883111	0.0379626	1	6519461	0.0177037	6.09144e-07	C	G	-0.0473	0.0317	1	6579521	0.037	0.201	6.09729e-05	24.8829
		rs17452755	G	A	0.0521628	0.0925142	2	115197587	0.0117484	8.99622e-06	G	A	-0.0003	0.0715	2	115955163	0.0229	0.99	4.83064e-05	19.7134
		rs17616971	A	G	0.0340904	0.56488	15	35968037	0.00692174	8.43063e-07	A	G	0.0115	0.529	15	36260238	0.0117	0.326	5.94386e-05	24.2567
		rs1861881	T	G	0.033029	0.317509	9	116549977	0.0073421	6.84101e-06	T	G	-0.0052	0.3148	9	119312256	0.0126	0.68	4.95895e-05	20.2371
		rs1885767	G	A	-0.0396716	0.593687	13	53167993	0.00696819	1.24652e-08	G	A	-0.0161	0.6128	13	53742128	0.0121	0.183	7.9423e-05	32.4129
		rs191768335	T	C	-0.635207	0.0010051	18	69101700	0.131766	1.43047e-06	T	C	-0.0193	0.0066	18	66768937	0.1224	0.875	5.69456e-05	23.2392
		rs200370809	G	C	-0.0393934	0.497716	11	28374447	0.00687288	9.94191e-09	G	C	0.0047	0.4783	11	28395994	0.0132	0.722	8.04999e-05	32.8524
		rs201650130	T	C	0.0541264	0.135309	14	83640316	0.00993517	5.09519e-08	T	C	-0.014	0.1497	14	84106660	0.0183	0.444	7.27273e-05	29.6801
		rs2181938	T	C	-0.0411732	0.790684	6	23715925	0.00839612	9.39832e-07	T	C	-0.0072	0.7266	6	23716153	0.0133	0.588	5.89261e-05	24.0475
		rs228152	C	T	0.0504104	0.159841	6	55784961	0.00935653	7.13559e-08	C	T	0.0095	0.1153	6	55649759	0.0198	0.631	7.1128e-05	29.0274
		rs2469875	G	A	0.0308926	0.466734	18	40647134	0.00687191	6.94113e-06	G	A	-0.0109	0.4915	18	38227098	0.0116	0.347	4.95215e-05	20.2093
		rs28555597	T	G	0.0451395	0.131541	15	51712363	0.0101219	8.21183e-06	T	G	-0.0135	0.2056	15	52004560	0.0146	0.355	4.87337e-05	19.8878
		rs2950387	C	T	0.034164	0.317442	12	56627222	0.00737528	3.61751e-06	C	T	-0.011	0.3485	12	57021006	0.0124	0.375	5.25798e-05	21.4575
		rs35210342	C	T	-0.0368171	0.241965	15	29174613	0.00804358	4.71216e-06	C	T	0.0152	0.2509	15	29466816	0.014	0.278	5.1338e-05	20.9507
		rs35601001	T	C	-0.0652134	0.0872363	19	31841826	0.0122999	1.14572e-07	T	C	-0.0174	0.1324	19	32332732	0.0173	0.315	6.88814e-05	28.1105
		rs35758	T	C	-0.0365729	0.70331	12	102560406	0.00748745	1.03657e-06	T	C	-0.0048	0.8105	12	102954184	0.015	0.749	5.84637e-05	23.8588
		rs35767067	A	G	0.0381012	0.204309	3	114838145	0.00847131	6.86989e-06	A	G	-0.0198	0.1238	3	114556992	0.0181	0.274	4.95696e-05	20.229
		rs3733344	G	T	-0.0318033	0.477491	4	957252	0.00688727	3.88025e-06	G	T	0.0009	0.4584	4	951040	0.0123	0.942	5.22503e-05	21.323
		rs3752904	T	C	-0.0356613	0.497084	3	184278280	0.00685172	1.94281e-07	T	C	0.0021	0.4923	3	183996068	0.0117	0.858	6.63785e-05	27.089
		rs3806927	C	G	-0.0330042	0.38661	5	171418988	0.00707893	3.12673e-06	C	G	0.0088	0.4011	5	170845992	0.0122	0.471	5.32649e-05	21.7371
		rs3845359	T	C	-0.0322589	0.559595	1	75032655	0.00691065	3.04145e-06	T	C	0.0002	0.5543	1	75498339	0.0117	0.986	5.33948e-05	21.7901
		rs4402281	A	C	-0.031543	0.586756	11	28945784	0.00695973	5.8366e-06	A	C	-0.004	0.5434	11	28967331	0.0116	0.73	5.03339e-05	20.5409
		rs4466143	T	A	-0.0465504	0.879611	5	156082936	0.0104812	8.94046e-06	T	A	-0.0048	0.8746	5	155509946	0.0196	0.807	4.83354e-05	19.7253
		rs45551238	T	C	-0.107579	0.0492472	20	59032308	0.0163886	5.22878e-11	T	C	-0.06	0.038	20	57607363	0.059	0.309	0.000105581	43.0893
		rs4646609	A	G	0.0328021	0.531459	15	57982791	0.00687205	1.81263e-06	A	G	0.0001	0.5187	15	58274989	0.0117	0.993	5.583e-05	22.7839
		rs4655128	C	T	0.0503759	0.827136	1	22843010	0.00916462	3.86776e-08	C	T	0.0007	0.7861	1	23169503	0.0147	0.962	7.40365e-05	30.2144
		rs4736129	T	C	0.0324008	0.544872	8	140008415	0.00690219	2.67547e-06	T	C	0.0013	0.593	8	141018512	0.012	0.914	5.39977e-05	22.0361
		rs4785466	G	C	-0.03829	0.79159	16	50892068	0.00838723	4.98839e-06	G	C	-0.0067	0.7404	16	50925979	0.0133	0.614	5.10708e-05	20.8416
		rs4805417	G	A	-0.0397921	0.807074	19	29481634	0.00865903	4.31827e-06	G	A	0.0008	0.794	19	29972541	0.0146	0.956	5.1748e-05	21.118
		rs4900714	G	T	-0.0317559	0.58656	14	46833016	0.00695526	4.97726e-06	G	T	0.0006	0.4943	14	47302219	0.0117	0.959	5.10812e-05	20.8459
		rs4925351	G	C	0.0401759	0.185601	20	62184140	0.00889561	6.29071e-06	G	C	0.0296	0.1443	20	60759196	0.0186	0.112	4.99826e-05	20.3975
		rs4970831	T	C	0.0365817	0.23458	1	109226443	0.00805393	5.56981e-06	T	C	0.0133	0.2107	1	109769065	0.0146	0.362	5.05535e-05	20.6305
		rs56137106	A	G	-0.130753	0.0212482	15	46624737	0.0247502	1.27139e-07	A	G	0.0286	0.0274	15	46916935	0.0395	0.469	6.83876e-05	27.909
		rs56722281	G	A	-0.0556177	0.0916938	8	28375399	0.0120056	3.61027e-06	G	A	0.0205	0.0891	8	28232916	0.0212	0.334	5.25892e-05	21.4613
		rs58232781	G	A	-0.0376409	0.230708	15	72813391	0.00818275	4.22435e-06	G	A	0.0122	0.1639	15	73105732	0.0159	0.443	5.18513e-05	21.1602
		rs58570686	T	C	-0.0462538	0.201148	9	76752183	0.00861308	7.86575e-08	T	C	-0.0087	0.1409	9	79367099	0.0215	0.686	7.06656e-05	28.8387
		rs588660	A	G	0.0361689	0.602821	1	96421048	0.00701636	2.53717e-07	A	G	0.0038	0.5746	1	96886604	0.0118	0.747	6.51148e-05	26.5733
		rs61873510	T	G	0.0418533	0.301262	10	100866753	0.00750204	2.42014e-08	T	G	-0.0083	0.3445	10	102626510	0.013	0.523	7.62656e-05	31.1242
		rs62038957	T	C	0.0630468	0.0659675	15	31170726	0.0136889	4.11074e-06	T	C	0.0123	0.0838	15	31462929	0.0226	0.586	5.19789e-05	21.2123
		rs62256169	A	C	-0.0402397	0.191309	3	77988519	0.00876842	4.45031e-06	A	C	-0.0103	0.1404	3	78037670	0.0177	0.561	5.16066e-05	21.0603
		rs6532237	A	G	0.0362432	0.282776	4	90734505	0.00759845	1.84395e-06	A	G	0.0123	0.3131	4	91655656	0.0135	0.362	5.57494e-05	22.751
		rs6571558	C	G	0.0428715	0.81222	14	32817130	0.00885919	1.3035e-06	C	G	0.0145	0.8646	14	33286336	0.0175	0.407	5.73833e-05	23.4179
		rs67028245	A	G	-0.0321789	0.525651	3	85345622	0.00691106	3.22181e-06	A	G	-0.0054	0.4102	3	85394772	0.0121	0.655	5.3124e-05	21.6796
		rs67206808	T	A	-0.0302815	0.512021	17	29863078	0.00684971	9.83173e-06	T	A	-0.0087	0.5123	17	28190096	0.0118	0.461	4.78906e-05	19.5438
		rs6784997	G	A	-0.0553851	0.0834613	3	100521665	0.0125135	9.59887e-06	G	A	0.015	0.0586	3	100240509	0.0253	0.553	4.8003e-05	19.5896
		rs6790914	C	G	-0.0359375	0.723811	3	49168885	0.00764999	2.63081e-06	C	G	-0.0142	0.6682	3	49206318	0.0125	0.256	5.40769e-05	22.0685
		rs7043234	T	C	-0.0366394	0.481221	9	98824880	0.0068636	9.38642e-08	T	C	-0.0228	0.501	9	101587162	0.0118	0.0533	6.9827e-05	28.4964
		rs7101494	A	T	0.0493992	0.13311	11	16637906	0.0100071	7.95701e-07	A	T	-0.0347	0.2007	11	16659453	0.0146	0.0175	5.97116e-05	24.3681
		rs7113478	A	G	0.036161	0.337484	11	46238672	0.00724872	6.08177e-07	A	G	0.0015	0.3655	11	46260223	0.0121	0.901	6.09808e-05	24.8861
		rs7127456	G	A	0.036258	0.233863	11	45810744	0.00805753	6.79892e-06	G	A	-0.0406	0.1727	11	45832295	0.0155	0.00881	4.96185e-05	20.2489
		rs72719400	G	A	-0.105347	0.0350286	4	135346578	0.0190953	3.45064e-08	G	A	-0.005	0.0326	4	136267733	0.0344	0.884	7.45796e-05	30.4361
		rs72981098	G	A	0.0463536	0.138033	19	5248821	0.00993491	3.07525e-06	G	A	-0.0265	0.0864	19	5248832	0.0221	0.23	5.33429e-05	21.7689
		rs743507	T	C	-0.0441376	0.838494	7	151010400	0.00927573	1.95142e-06	T	C	0.0104	0.7612	7	150707488	0.0141	0.461	5.54828e-05	22.6422
		rs7564231	G	A	0.0503452	0.880068	2	148211826	0.0107131	2.6094e-06	G	A	-0.0307	0.8616	2	148969395	0.0175	0.0794	5.41157e-05	22.0843
		rs75988403	T	C	-0.0650907	0.0602711	12	116035779	0.0146355	8.6894e-06	T	C	-0.02	0.0807	12	116473584	0.0224	0.372	4.84689e-05	19.7797
		rs76229479	C	A	-0.0615608	0.0987086	2	102507453	0.0116589	1.29074e-07	C	A	-0.0065	0.1154	2	103123912	0.0185	0.725	6.83164e-05	27.8799
		rs7683676	G	C	-0.0347387	0.690835	4	47332175	0.00742055	2.84898e-06	G	C	0.0059	0.5828	4	47334192	0.012	0.623	5.37023e-05	21.9156
		rs76934143	T	A	0.0723855	0.0462815	5	64702110	0.0162654	8.5763e-06	T	A	0.0232	0.047	5	63997937	0.0296	0.433	4.85304e-05	19.8048
		rs77267206	T	C	0.122274	0.0146859	7	2610131	0.0276186	9.54531e-06	T	C	0.0214	0.019	7	2649765	0.0457	0.64	4.80292e-05	19.6003
		rs7797340	A	G	0.0390684	0.327031	7	69971679	0.00729062	8.38127e-08	A	G	0.0057	0.3124	7	69436665	0.0126	0.651	7.03644e-05	28.7158
		rs7802341	A	T	-0.0507554	0.781125	7	74908852	0.00844506	1.85439e-09	A	T	-0.0121	0.7668	7	74324953	0.0169	0.474	8.85078e-05	36.1208
		rs7831961	G	C	0.034125	0.682699	8	134494817	0.00738413	3.81171e-06	G	C	0.0013	0.7067	8	135507060	0.0128	0.919	5.23341e-05	21.3572
		rs79559022	T	G	0.0723692	0.0520518	9	95801817	0.0152013	1.92908e-06	T	G	0.0096	0.0578	9	98564099	0.0261	0.713	5.55371e-05	22.6644
		rs79639141	A	G	-0.0780069	0.0424143	21	14629060	0.0173299	6.75445e-06	A	G	0.0019	0.0358	21	16001381	0.033	0.954	4.96493e-05	20.2615
		rs79677549	A	G	0.0565551	0.10838	11	27357056	0.0109214	2.23821e-07	A	G	0.0106	0.0658	11	27378603	0.0239	0.657	6.57082e-05	26.8154
		rs8020365	A	T	0.0408478	0.241291	14	79470873	0.00796103	2.88264e-07	A	T	-0.0145	0.2203	14	79937216	0.0141	0.304	6.45107e-05	26.3267
		rs809034	C	T	0.0360888	0.6004	22	46768968	0.00702249	2.76166e-07	C	T	-0.0047	0.6535	22	47164865	0.0125	0.707	6.47136e-05	26.4095
		rs834774	G	T	0.048374	0.125531	7	136165924	0.0102457	2.34256e-06	G	T	-0.0327	0.1908	7	135850672	0.0152	0.0315	5.46233e-05	22.2915
		rs910162	T	A	0.0331425	0.525398	6	39065651	0.00686487	1.38023e-06	T	A	-0.0171	0.5509	6	39033427	0.0119	0.151	5.71139e-05	23.3079
		rs937482	G	A	-0.038256	0.507941	9	125354538	0.00685192	2.36059e-08	G	A	-0.0044	0.4849	9	128116817	0.0117	0.707	7.6384e-05	31.1726
		rs9551988	T	C	0.0649786	0.0768218	13	19719577	0.0127113	3.18999e-07	T	C	-0.0414	0.1358	13	20293717	0.0171	0.0155	6.40316e-05	26.1312
		rs9574228	A	G	-0.0478943	0.142909	13	78396494	0.00995135	1.48796e-06	A	G	-0.0083	0.1968	13	78970629	0.0151	0.583	5.67597e-05	23.1634
		rs9693229	G	A	0.0405484	0.188935	8	75798877	0.00869944	3.14623e-06	G	A	0.0117	0.2085	8	76711112	0.0146	0.423	5.32357e-05	21.7251
		rs970976	T	C	0.0386394	0.255913	12	60197378	0.00784263	8.3568e-07	T	C	0.0113	0.2387	12	60591159	0.0139	0.416	5.94802e-05	24.2737
		rs9897957	G	T	-0.0388178	0.474608	17	47631983	0.0068641	1.55679e-08	G	T	-0.0013	0.4707	17	45709349	0.013	0.92	7.83649e-05	31.981
	Eotaxin levels	rs10082688	T	C	0.0329525	0.468469	11	13245404	0.00689021	1.73121e-06	T	C	-0.0084	0.5186	11	13266951	0.0119	0.48	5.60465e-05	22.8723
		rs1032235	C	T	0.0480991	0.156818	11	103896243	0.00937496	2.88828e-07	C	T	-0.0158	0.1745	11	103766971	0.0155	0.308	6.45012e-05	26.3229
		rs1035856	A	G	-0.0945396	0.0301939	5	78620525	0.0207806	5.37948e-06	A	G	-0.0102	0.0385	5	77916348	0.0332	0.759	5.07166e-05	20.6971
		rs10423928	A	T	-0.0484905	0.258604	19	45679046	0.00787686	7.45727e-10	A	T	-0.009	0.2063	19	46182304	0.0142	0.526	9.28598e-05	37.897
		rs10477554	A	C	-0.0351987	0.283716	5	116390094	0.00766517	4.38945e-06	A	C	0.0066	0.3123	5	115725791	0.0127	0.603	5.16712e-05	21.0866
		rs10481450	A	T	0.0388437	0.310825	8	9940736	0.00740208	1.54025e-07	A	T	0.0056	0.288	8	9798246	0.013	0.667	6.74785e-05	27.5379
		rs10507084	T	C	0.050859	0.179896	12	97359374	0.00890103	1.10461e-08	T	C	-0.0008	0.0887	12	97753152	0.0247	0.974	7.99984e-05	32.6477
		rs10624826	GTACT	G	0.0408636	0.799243	16	20238073	0.00861126	2.08133e-06	GTACT	G	-0.0118	0.8644	16	20249395	0.0196	0.547	5.51794e-05	22.5184
		rs10761248	C	A	-0.0390254	0.556027	9	93645235	0.00689837	1.53872e-08	C	A	0.0144	0.5788	9	96407517	0.0116	0.214	7.84203e-05	32.0037
		rs11126666	A	G	0.0370813	0.360819	2	26705943	0.00713273	2.00623e-07	A	G	-0.0005	0.2812	2	26928811	0.0128	0.969	6.62263e-05	27.0269
		rs111482327	AAAAACAAAACAAAACAAAAC	A	-0.152925	0.0140928	6	27217046	0.0312401	9.82245e-07	T	TTTTTGTTTTG	0.0062	0.9653	6	27184825	0.038	0.87	5.87175e-05	23.9624
		rs11263568	T	C	-0.101566	0.0262704	11	69780875	0.0219408	3.67299e-06	T	C	-0.0017	0.0299	11	69595643	0.0416	0.967	5.25086e-05	21.4284
		rs113550094	C	A	-0.148469	0.0120155	15	83579456	0.0326578	5.46198e-06	C	A	-0.0262	0.0164	15	84248208	0.0511	0.608	5.0645e-05	20.6679
		rs114106239	T	C	-0.0992155	0.0371712	3	132779050	0.0187088	1.13826e-07	T	C	-0.0356	0.0178	3	132497894	0.0494	0.471	6.89126e-05	28.1232
		rs114812454	A	G	0.127021	0.0172632	2	47655073	0.0256404	7.27227e-07	A	G	-0.0033	0.0168	2	47882212	0.0491	0.946	6.01363e-05	24.5414
		rs115230764	G	C	-0.120913	0.0187623	1	246790690	0.0267356	6.11026e-06	G	C	-0.0932	0.03	1	246953992	0.0454	0.0401	5.01194e-05	20.4533
		rs11642015	T	C	0.0740924	0.418394	16	53768582	0.00691646	8.89406e-27	T	C	0.0018	0.4233	16	53802494	0.0116	0.877	0.000281137	114.757
		rs116468566	T	C	0.0475202	0.130303	3	160060804	0.0101647	2.93907e-06	T	C	0.0147	0.1504	3	159778591	0.017	0.387	5.35556e-05	21.8557
		rs11678022	T	A	0.041086	0.630419	2	136051463	0.00715242	9.22741e-09	T	A	0.0014	0.6877	2	136809033	0.0155	0.928	8.08551e-05	32.9974
		rs117147102	A	G	0.112906	0.0216542	10	126198215	0.0230037	9.1939e-07	A	G	0.0266	0.0303	10	127886784	0.0412	0.519	5.90302e-05	24.09
		rs117394950	G	A	-0.0921552	0.0368469	7	13588067	0.0187386	8.74561e-07	G	A	-0.0114	0.0284	7	13627692	0.0521	0.827	5.92653e-05	24.186
		rs117528263	A	G	0.504726	0.000868931	8	58479832	0.109309	3.88526e-06	A	G	0.12	0.0183	8	59392391	0.0502	0.0168	5.22442e-05	21.3205
		rs117741183	A	G	-0.0904388	0.0564737	3	169937236	0.0151715	2.50553e-09	A	G	0.0127	0.0251	3	169655024	0.0388	0.743	8.70715e-05	35.5345
		rs117998725	G	A	0.145931	0.0125943	13	106776682	0.0304338	1.62637e-06	G	A	-0.0412	0.0355	13	107429030	0.0379	0.277	5.63403e-05	22.9922
		rs118009414	C	T	0.116795	0.0195239	7	15140191	0.0243561	1.62416e-06	C	T	-0.0237	0.0519	7	15179816	0.0289	0.412	5.63468e-05	22.9949
		rs1182871	A	G	0.0330072	0.404482	1	208760287	0.0070225	2.5989e-06	A	G	-0.0016	0.4807	1	208933632	0.0121	0.895	5.41342e-05	22.0918
		rs12277922	T	C	0.035134	0.420239	11	113046656	0.00697266	4.68393e-07	T	C	0.0196	0.2522	11	112917378	0.0138	0.156	6.22146e-05	25.3896
		rs12493320	G	C	-0.0601587	0.0856913	3	100031378	0.0123855	1.19072e-06	G	C	-0.0015	0.0659	3	99750222	0.0239	0.95	5.78104e-05	23.5922
[truncated: 10,597 more rows]

## Sheet: S3 1400 Metabolite Characterist
Table S3.Details of circulating metabolites.
[truncated: 32,016 more rows]

## Sheet: S4 positive allOR
	Table S4. Primary results for MR analysis of caculating cell-derived signaling molecules on SD.
[truncated: 456 more rows]

[truncated: 5 more sheets: S5 Reverse AllOR, S6 beta1 MR results, S7 beta2 MR results, S8 , S9 ]
